# Supplementary material for: Viruses affect picocyanobacterial abundance and biogeography in the North Pacific Ocean
Source: Nat Microbiol. 2022 Apr 1;7(4):570–80. doi: 10.1038/s41564-022-01088-x (PMC8975747; doi:10.1038/s41564-022-01088-x)
Supplement: Supplementary file 4 — Multiple sequence alignment of environmental cyanophage sequences at the forward primer site of the T4-like cyanophage polony assay. [file 41564_2022_1088_MOESM4_ESM.fasta]

>VIR_G3_UW_1_NODE_377998_length_322_1
ATCTTTTATATTGATGTTGG
>VIR_G3_UW_23_NODE_101511_length_729_1
ATCTTTTATATTGATGTTGG
>VIR_G3_UW_9_NODE_80073_length_1239_2
ATCTTTTATATTGATGTTGG
>VIR_G3_UW_6_NODE_1390_length_24042_17
ATCTTTTATATTGATGTTGG
>VIR_G3_UW_36_NODE_1739_length_21757_15
ATCTTTTATATTGATGTTGG
>VIR_G3_UW_4_NODE_205_length_50410_6
ATCTTTTATATTGATGTTGG
>VIR_G3_UW_1_NODE_1395_length_10663_13
ATCTTTTATATTGATGTTGG
>VIR_G3_UW_36_NODE_18192_length_5058_7
ATCTTTTATATTGATGTTGG
>VIR_G3_UW_6_NODE_245053_length_656_1
ATCTTTTATATTGATGTCGG
>VIR_G3_UW_4_NODE_4211_length_11562_4
ATCTTTTATATTGATGTCGG
>VIR_G3_UW_36_NODE_7331_length_9029_8
ATCTTTTATATTGATGTCGG
>VIR_G3_UW_1_NODE_156644_length_680_1
ATCTTTTATATTGATGTCGG
>VIR_G3_UW_36_NODE_141240_length_1198_1
ATCTTTTATATTGAT-----
>VIR_G3_UW_12_NODE_132687_length_685_1
GTTTTCTATATTGATGTTGG
>VIR_G3_UW_20_NODE_483_length_43648_40
GTTTTCTATATTGATGTTGG
>VIR_G3_UW_23_NODE_4_length_98440_35
GTTTTCTATATTGATGTTGG
>VIR_G3_UW_27_NODE_11111_length_5973_4
GTTTTCTATATTGATGTTGG
>VIR_G2_UW_32_NODE_4340_length_939_1
ATCTTCTATATTGATGTTGG
>VIR_G3_UW_36_NODE_605489_length_316_1
ATCTTCTATATTGATGTTGG
>VIR_G3_UW_12_NODE_6222_length_7905_3
ATCTTCTATATTGATGTTGG
>VIR_G3_UW_13_NODE_1701_length_22568_5
ATCTTCTATATTGATGTTGG
>VIR_G3_UW_27_NODE_15_length_147264_171
ATCTTCTATATTGATGTTGG
>VIR_G3_UW_31_NODE_19858_length_3063_3
ATCTTCTATATTGATGTTGG
>VIR_G3_UW_6_NODE_254585_length_633_1
ATATTTTACATTGATGTAGG
>VIR_G3_UW_1_NODE_38474_length_1727_1
ATATTTTACATTGATGTAGG
>VIR_G3_UW_36_NODE_640942_length_299_1
ATATTTTACATTGATGTAGG
>VIR_G3_UW_36_NODE_794686_length_246_1
ATATTTTACATTGATGTCGG
>VIR_G3_UW_4_NODE_478518_length_314_1
ATATTTTACATTGATGTAGG
>VIR_G3_UW_36_NODE_609319_length_314_1
ATATTTTACATTGATGTAGG
>VIR_G3_UW_1_NODE_353885_length_341_1
ATATTTTACATTGATGTAGG
>VIR_G3_UW_6_NODE_413892_length_371_1
ATATTTTACATTGATGTAGG
>VIR_G3_UW_1_NODE_267320_length_440_1
ATATTTTACATTGATGTTGG
>VIR_G3_UW_36_NODE_773823_length_251_1
ATATTTTACATTGATGTTGG
>VIR_G3_UW_6_NODE_59813_length_2086_2
ATATTTTACATTGATGTTGG
>VIR_G3_UW_13_NODE_1_length_168928_143
ATATTTTACATTGATGTTGG
>VIR_G3_UW_27_NODE_2_length_181527_143
ATATTTTACATTGATGTTGG
>VIR_G3_UW_12_NODE_111617_length_807_1
ATATTTTACATTGATGTT--
>VIR_G3_UW_31_NODE_183628_length_482_1
ATATTTTACATTGAT-----
>VIR_G3_UW_12_NODE_306_length_44872_4
ATATTTTACATTGATGTTGG
>VIR_G3_UW_13_NODE_5549_length_9693_5
ATATTTTACATTGATGTTGG
>VIR_G3_UW_27_NODE_78_length_80390_80
ATATTTTACATTGATGTTGG
>VIR_G3_UW_6_NODE_3782_length_13265_3
ATATTTTACATTGATGTTGG
>VIR_G3_UW_11_NODE_1341_length_19571_20
ATATTTTACATTGATGTTGG
>VIR_G3_UW_9_NODE_3522_length_12356_5
ATATTTTACATTGATGTTGG
>VIR_G3_UW_27_NODE_166_length_59820_19
ATATTTTACATTGATGTTGG
>VIR_G3_UW_36_NODE_654746_length_293_1
ATATTTTACATTGATGTTGG
>VIR_G3_UW_36_NODE_1148960_length_134_1
ATATTTTACATTGATGTTGG
>VIR_G3_UW_36_NODE_1252891_length_110_1
ATATTTTACATTGATGTTGG
>VIR_G3_UW_6_NODE_467095_length_323_1
ATATTTTACATTGATGTTGG
>VIR_G3_UW_4_NODE_774872_length_176_1
ATATTTTACATTGATGTTGG
>VIR_G3_UW_9_NODE_425312_length_241_1
ATATTTTACATTGATGTTGG
>VIR_G3_UW_36_NODE_154785_length_1116_1
ATATTTTACATTGATGTTGG
>VIR_G2_UW_35_NODE_23568_length_252_1
ATATTTTACATTGATGTTGG
>VIR_G2_UW_32_NODE_46887_length_259_1
ATATTTTACATTGATGTTGG
>VIR_G3_UW_20_NODE_396_length_47378_27
ATATTTTACATTGATGTTGG
>VIR_G3_UW_13_NODE_6490_length_8691_5
ATATTTTATATTGATGTTGG
>VIR_G3_UW_6_NODE_5310_length_10696_13
ATATTTTATATTGATGTTGG
>VIR_G3_UW_27_NODE_10144_length_6388_1
ATATTTTATATTGATGTTGG
>VIR_G3_UW_31_NODE_584175_length_83_1
ATATTTTATATTGATGTTGG
>VIR_G3_UW_4_NODE_1165424_length_83_1
ATATTTTATATTGATGTTGG
>VIR_G3_UW_4_NODE_1167767_length_83_1
ATATTTTATATTGATGTTGG
>VIR_G3_UW_11_NODE_102363_length_898_1
ATATTTTATATTGATGTTGG
>VIR_G3_UW_9_NODE_19231_length_3757_3
ATATTTTATATTGATGTTGG
>VIR_G3_UW_13_NODE_14285_length_4884_7
ATATTTTATATTGATGTTGG
>VIR_G3_UW_34_NODE_570174_length_119_1
ATATTTTATATTGATGTTGG
>VIR_G3_UW_6_NODE_179358_length_872_1
ATATTTTATATTGATGTTGG
>VIR_G3_UW_9_NODE_119948_length_872_1
ATATTTTATATTGATGTTGG
>VIR_G3_UW_31_NODE_62523_length_1303_1
ATATTTTATATTGATGTTGG
>VIR_G3_UW_12_NODE_15_length_129664_147
ATATTTTATATTGATGTTGG
>VIR_G3_UW_27_NODE_4908_length_10815_6
ATATTTTATATTGATGTTGG
>VIR_G3_UW_13_NODE_8_length_129926_6
ATATTTTATATTGATGTTGG
>VIR_G3_UW_36_NODE_1229288_length_115_1
ATATTTTATATTGATGTTGG
>VIR_G3_UW_36_NODE_1398515_length_89_1
ATATTTTATATTGATGTTGG
>VIR_G3_UW_6_NODE_761627_length_176_1
ATATTTTATATTGATGTTGG
>VIR_G3_UW_36_NODE_660238_length_290_1
ATATTTTATATTGATGTTGG
>VIR_G3_UW_36_NODE_231590_length_803_1
ATATTTTATATTGATGTTGG
>VIR_G3_UW_1_NODE_842449_length_92_1
ATATTTTATATTGATGTTGG
>VIR_G3_UW_1_NODE_833907_length_94_1
ATATTTTATATTGATGTTGG
>VIR_G3_UW_31_NODE_172127_length_521_1
ATATTTTATATTGATGTTGG
>VIR_G3_UW_34_NODE_607165_length_101_1
ATATTTTATATTGATGTTGG
>VIR_G3_UW_11_NODE_406485_length_230_1
ATATTTTATATTGATGTTGG
>VIR_G3_UW_4_NODE_1083865_length_92_1
ATATTTTATATTGATGTTGG
>VIR_G3_UW_36_NODE_1160581_length_131_1
ATATTTTATATTGATGTTGG
>VIR_G3_UW_1_NODE_790788_length_107_1
ATATTTTATATTGATGTTGG
>VIR_G3_UW_4_NODE_923803_length_119_1
ATATTTTATATTGATGTTGG
>VIR_G3_UW_4_NODE_1039063_length_98_1
ATATTTTATATTGATGTTGG
>VIR_G3_UW_36_NODE_1105644_length_146_1
ATATTTTATATTGATGTTGG
>VIR_G3_UW_4_NODE_949765_length_113_1
ATATTTTATATTGATGTTGG
>VIR_G3_UW_36_NODE_966291_length_191_1
ATATTTTATATTGATGTTGG
>VIR_G3_UW_6_NODE_249333_length_645_1
ATTTTTTATATTGATGTAGG
>VIR_G3_UW_34_NODE_210043_length_479_1
ATTTTTTATATTGAT-----
>VIR_G3_UW_27_NODE_4529_length_11421_6
ATTTTTTATATTGATGTTGG
>VIR_G3_UW_6_NODE_983355_length_104_1
ATTTTTTATATTGATGTTGG
>VIR_G3_UW_13_NODE_121804_length_818_1
ATTTTTTATATTGATGTTGG
>VIR_G3_UW_27_NODE_218827_length_422_1
ATTTTTTATATTGATGTTGG
>VIR_G3_UW_4_NODE_390740_length_391_1
ATTTTTTATATTGATGTT--
>VIR_G3_UW_36_NODE_490329_length_391_1
ATTTTTTATATTGATGTT--
>VIR_G3_UW_23_NODE_13260_length_3393_1
ATTTTTTATATTGATGTTGG
>VIR_G3_UW_20_NODE_11198_length_6534_1
ATTTTTTATATTGATGTTGG
>VIR_G3_UW_36_NODE_16725_length_5347_3
ATTTTTTATATTGATGTTGG
>VIR_G3_UW_1_NODE_666336_length_176_1
ATATTCTATATTGATGTTGG
>VIR_G3_UW_36_NODE_959742_length_194_1
ATATTCTATATTGATGTTGG
>VIR_G3_UW_4_NODE_935969_length_116_1
ATATTCTATATTGATGTTGG
>VIR_G3_UW_36_NODE_1115313_length_143_1
ATATTCTATATTGATGTT--
>VIR_G3_UW_4_NODE_888805_length_128_1
ATATTCTATATTGATGTTGG
>VIR_G3_UW_36_NODE_1019462_length_167_1
ATATTCTATATTGATGTTGG
>VIR_G3_UW_11_NODE_507333_length_137_1
ATATTCTATATTGATGTTGG
>VIR_G3_UW_36_NODE_767314_length_253_1
ATATTCTATATTGATGTTGG
>VIR_G3_UW_6_NODE_451325_length_335_1
ATATTCTATATTGATGTTGG
>VIR_G3_UW_1_NODE_231585_length_500_1
ATATTCTATATTGATGTTGG
>VIR_G2_UW_32_NODE_74165_length_232_1
ATATTCTATATTGATGTTGG
>VIR_G3_UW_11_NODE_545386_length_115_1
ATATTCTATATTGATGTTGG
>VIR_G3_UW_6_NODE_979902_length_104_1
ATATTCTATATTGATGTT--
>VIR_G3_UW_6_NODE_751767_length_182_1
ATATTCTATATTGATGTT--
>VIR_G3_UW_4_NODE_811929_length_155_1
ATATTCTATATTGATGTTGG
>VIR_G3_UW_6_NODE_380275_length_410_1
ATATTCTATATTGATGTTGG
>VIR_G3_UW_4_NODE_198511_length_779_1
ATATTCTATATTGATGTTGG
>VIR_G3_UW_11_NODE_101666_length_903_1
ATATTCTATATTGATGTTGG
>VIR_G3_UW_34_NODE_33414_length_2048_1
ATATTCTATATTGATGTTGG
>VIR_G3_UW_13_NODE_43501_length_2025_1
ATATTCTATATTGATGTTGG
>VIR_G3_UW_27_NODE_21138_length_3646_5
ATATTCTATATTGATGTTGG
>VIR_G3_UW_12_NODE_15157_length_4102_5
ATATTCTATATTGATGTTGG
>VIR_G3_UW_20_NODE_55988_length_1873_2
ATATTCTATATTGATGTTGG
>VIR_G3_UW_31_NODE_33977_length_2080_1
ATATTCTATATTGATGTTGG
>VIR_G3_UW_9_NODE_29785_length_2708_1
ATATTCTATATTGATGTTGG
>VIR_G3_UW_20_NODE_15195_length_5205_1
ATATTCTATATTGATGTTGG
>VIR_G3_UW_27_NODE_5672_length_9740_6
ATATTCTATATTGATGTTGG
>VIR_G3_UW_12_NODE_10326_length_5466_1
ATATTCTATATTGATGTTGG
>VIR_G3_UW_13_NODE_11727_length_5668_1
ATATTCTATATTGATGTTGG
>VIR_G3_UW_20_NODE_245512_length_484_1
ATATTCTATATTGATGTTGG
>VIR_G3_UW_27_NODE_4508_length_11461_13
ATATTCTATATTGATGTTGG
>VIR_G3_UW_13_NODE_3189_length_14454_7
ATATTCTATATTGATGTTGG
>VIR_G3_UW_12_NODE_3078_length_13008_11
ATATTCTATATTGATGTTGG
>VIR_G3_UW_11_NODE_43589_length_1797_3
ATATTCTATATTGATGTTGG
>VIR_G3_UW_4_NODE_687909_length_228_1
ATATTCTATATTGATGTT--
>VIR_G3_UW_36_NODE_635114_length_301_1
ATATTCTATATTGATGTTGG
>VIR_G3_UW_4_NODE_927736_length_119_1
ATATTCTATATTGATGTTGG
>VIR_G3_UW_36_NODE_1207891_length_119_1
ATATTCTATATTGATGTTGG
>VIR_G3_UW_1_NODE_815940_length_98_1
ATATTCTATATTGATGTTGG
>VIR_G3_UW_36_NODE_1297570_length_103_1
ATATTCTATATTGATGTTGG
>VIR_G3_UW_36_NODE_1372306_length_92_1
ATATTCTATATTGATGTTGG
>VIR_G3_UW_2_NODE_66598_length_820_1
ATATTCTATATTGATGTTGG
>VIR_G3_UW_6_NODE_740418_length_191_1
ATATTCTATATTGATGTTGG
>VIR_G3_UW_6_NODE_687703_length_224_1
ATATTCTATATTGATGTTGG
>VIR_G3_UW_36_NODE_825065_length_239_1
ATATTCTATATTGATGTTGG
>VIR_G3_UW_36_NODE_1488083_length_80_1
ATATTCTATATTGATGTTGG
>VIR_G3_UW_4_NODE_1107619_length_89_1
ATATTCTATATTGATGTTGG
>VIR_G3_UW_6_NODE_1006207_length_101_1
ATATTCTATATTGATGTTGG
>VIR_G3_UW_11_NODE_53312_length_1533_1
ATATTCTATATTGATGTTGG
>VIR_G3_UW_4_NODE_1161088_length_83_1
ATATTCTATATTGATGTTGG
>VIR_G3_UW_36_NODE_1456056_length_83_1
ATATTCTATATTGATGTTGG
>VIR_G3_UW_6_NODE_242475_length_662_1
ATATTCTATATTGATGTTGG
>VIR_G3_UW_4_NODE_622880_length_245_1
ATATTCTATATTGATGTTGG
>VIR_G3_UW_36_NODE_1030799_length_164_1
ATATTCTATATTGATGTTGG
>VIR_G3_UW_36_NODE_1029742_length_164_1
ATATTCTATATTGATGTTGG
>VIR_G3_UW_2_NODE_437266_length_226_1
ATATTCTATATTGATGTTGG
>VIR_G3_UW_1_NODE_264992_length_443_1
ATATTCTATATTGATGTTGG
>VIR_G3_UW_36_NODE_393519_length_494_1
ATATTCTATATTGATGTTGG
>VIR_G3_UW_6_NODE_245961_length_653_1
ATATTCTATATTGATGTTGG
>VIR_G3_UW_2_NODE_284832_length_284_1
ATATTCTATATTGATGTTGG
>VIR_G3_UW_4_NODE_942170_length_116_1
ATATTCTATATTGATGTTGG
>VIR_G3_UW_4_NODE_346289_length_451_1
ATATTCTATATTGATGTTGG
>VIR_G3_UW_4_NODE_533967_length_281_1
ATATTCTATATTGATGTTGG
>VIR_G3_UW_36_NODE_569551_length_335_1
ATATTCTATATTGATGTTGG
>VIR_G3_UW_36_NODE_1005886_length_173_1
ATATTCTATATTGATGTTGG
>VIR_G3_UW_36_NODE_1253095_length_110_1
ATATTCTATATTGATGTTGG
>VIR_G3_UW_2_NODE_543028_length_82_1
ATATTCTATATTGATGTTGG
>VIR_G3_UW_6_NODE_631137_length_241_1
ATATTCTATATTGATGTTGG
>VIR_G3_UW_36_NODE_140620_length_1202_1
ATATTCTATATTGATGTTGG
>VIR_G3_UW_36_NODE_1451509_length_83_1
ATATTCTATATTGATGTTGG
>VIR_G3_UW_6_NODE_765785_length_173_1
ATATTCTATATTGATGTTGG
>VIR_G3_UW_2_NODE_529355_length_89_1
ATATTCTATATTGATGTTGG
>VIR_G3_UW_1_NODE_363731_length_333_1
ATATTCTATATTGATGTTGG
>VIR_G3_UW_4_NODE_116637_length_1207_2
ATATTCTATATTGATGTTGG
>VIR_G3_UW_6_NODE_626855_length_242_1
ATATTCTATATTGATGTTGG
>VIR_G3_UW_12_NODE_195606_length_461_1
ATATTCTATATTGATGTTGG
>VIR_G3_UW_27_NODE_250068_length_353_1
ATATTCTATATTGATGTTGG
>VIR_G3_UW_11_NODE_376152_length_244_1
ATATTCTATATTGATGTTGG
>VIR_G3_UW_12_NODE_422671_length_170_1
ATATTCTATATTGATGTTGG
>VIR_G3_UW_36_NODE_72959_length_1952_1
ATATTCTATATTGATGTTGG
>VIR_G3_UW_4_NODE_70339_length_1769_2
ATATTCTATATTGATGTTGG
>VIR_G3_UW_6_NODE_831299_length_143_1
ATATTCTATATTGATGTTGG
>VIR_G3_UW_6_NODE_987840_length_104_1
ATATTCTATATTGATGTTGG
>VIR_G3_UW_6_NODE_305938_length_527_1
ATATTCTATATTGATGTTGG
>VIR_G3_UW_36_NODE_554820_length_344_1
ATATTCTATATTGATGTTGG
>VIR_G3_UW_36_NODE_560524_length_341_1
ATATTCTATATTGATGTTGG
>VIR_G3_UW_4_NODE_695393_length_225_1
ATATTCTATATTGATGTTGG
>VIR_G3_UW_36_NODE_485978_length_395_1
ATATTCTATATTGATGTTGG
>VIR_G3_UW_4_NODE_97565_length_1388_3
ATATTCTATATTGATGTTGG
>VIR_G3_UW_6_NODE_44563_length_2584_3
ATATTCTATATTGATGTTGG
>VIR_G3_UW_36_NODE_76306_length_1891_1
ATATTCTATATTGATGTTGG
>VIR_G3_UW_4_NODE_695354_length_225_1
ATATTCTATATTGATGTTGG
>VIR_G3_UW_6_NODE_426848_length_358_1
ATATTCTATATTGATGTTGG
>VIR_G3_UW_1_NODE_293738_length_403_1
ATATTCTATATTGATGTTGG
>VIR_G3_UW_36_NODE_672998_length_285_1
ATATTCTATATTGATGTTGG
>VIR_G3_UW_36_NODE_907564_length_216_1
ATATTCTATATTGATGTTGG
>VIR_G1_UW_29_NODE_12109_length_246_1
ATATTCTATATTGATGTTGG
>VIR_G3_UW_4_NODE_439555_length_343_1
ATATTCTATATTGATGTTGG
>VIR_G3_UW_36_NODE_667440_length_287_1
ATATTCTATATTGATGTTGG
>VIR_G3_UW_36_NODE_708942_length_272_1
ATATTCTATATTGATGTTGG
>VIR_G3_UW_4_NODE_656959_length_236_1
ATATTCTATATTGATGTTGG
>VIR_G3_UW_2_NODE_351291_length_255_1
ATATTCTATATTGATGTTGG
>VIR_G3_UW_4_NODE_641934_length_240_1
ATATTCTATATTGATGTTGG
>VIR_G3_UW_1_NODE_358536_length_337_1
ATATTCTATATTGATGTTGG
>VIR_G3_UW_36_NODE_895511_length_221_1
ATATTCTATATTGATGTTGG
>VIR_G3_UW_6_NODE_244778_length_656_1
ATATTCTATATTGATGTTGG
>VIR_G3_UW_27_NODE_7908_length_7697_7
ATATTCTATATTGATGTTGG
>VIR_G3_UW_13_NODE_1995_length_20219_20
ATATTCTATATTGATGTTGG
>VIR_G3_UW_12_NODE_1650_length_19739_21
ATATTCTATATTGATGTTGG
>VIR_G3_UW_6_NODE_26525_length_3734_5
ATATTCTATATTGATGTTGG
>VIR_G3_UW_11_NODE_1857_length_15998_21
ATATTCTATATTGATGTTGG
>VIR_G3_UW_31_NODE_1661_length_15038_13
ATATTCTATATTGATGTTGG
>VIR_G3_UW_9_NODE_2239_length_16500_3
ATATTCTATATTGATGTTGG
>VIR_G3_UW_34_NODE_2355_length_11256_1
ATATTCTATATTGATGTTGG
>VIR_G3_UW_11_NODE_259215_length_344_1
ATATTCTATATTGATGTTGG
>VIR_G3_UW_6_NODE_908986_length_119_1
ATATTCTATATTGATGTTGG
>VIR_G3_UW_11_NODE_494888_length_146_1
ATATTCTATATTGATGTTGG
>VIR_G3_UW_6_NODE_305897_length_527_1
ATATTCTATATTGATGTTGG
>VIR_G3_UW_34_NODE_649274_length_86_1
ATATTCTATATTGATGTT--
>VIR_G3_UW_4_NODE_1207381_length_79_1
ATATTCTATATTGATGTT--
>VIR_G3_UW_6_NODE_807723_length_153_1
ATATTCTATATTGATGTT--
>VIR_G3_UW_4_NODE_327619_length_480_1
ATATTCTATATTGATGTT--
>VIR_G3_UW_4_NODE_935829_length_116_1
ATATTCTATATTGATGTT--
>VIR_G3_UW_6_NODE_922907_length_116_1
ATATTCTATATTGATGTT--
>VIR_G3_UW_6_NODE_736414_length_194_1
ATATTCTATATTGATGTT--
>VIR_G3_UW_34_NODE_588439_length_110_1
ATATTCTATATTGATGTT--
>VIR_G3_UW_4_NODE_74066_length_1702_1
ATATTCTATATTGATGTTGG
>VIR_G3_UW_36_NODE_24535_length_4130_5
ATATTCTATATTGATGTTGG
>VIR_G3_UW_2_NODE_56768_length_904_1
ATATTCTATATTGATGTTGG
>VIR_G3_UW_9_NODE_634152_length_104_1
ATATTCTATATTGATGTTGG
>VIR_G3_UW_9_NODE_633517_length_104_1
ATATTCTATATTGATGTTGG
>VIR_G3_UW_34_NODE_640261_length_89_1
ATATTCTATATTGATGTTGG
>VIR_G3_UW_6_NODE_228821_length_699_1
ATATTCTATATTGATGTTGG
>VIR_G3_UW_6_NODE_144754_length_1046_1
ATATTCTATATTGATGTTGG
>VIR_G3_UW_34_NODE_212629_length_473_1
ATATTCTATATTGATGTTGG
>VIR_G3_UW_4_NODE_324520_length_485_1
ATATTCTATATTGATGTTGG
>VIR_G3_UW_36_NODE_360903_length_539_1
ATATTCTATATTGATGTTGG
>VIR_G3_UW_36_NODE_328660_length_589_1
ATATTCTATATTGATGTTGG
>VIR_G3_UW_36_NODE_881219_length_227_1
ATATTCTATATTGATGTTGG
>VIR_G3_UW_4_NODE_273228_length_581_1
ATATTCTATATTGATGTTGG
>VIR_G3_UW_20_NODE_77175_length_1433_1
ATATTCTATATTGATGTTGG
>VIR_G3_UW_11_NODE_173100_length_548_1
ATATTCTATATTGATGTTGG
>VIR_G3_UW_12_NODE_105673_length_848_1
ATATTCTATATTGATGTTGG
>VIR_G3_UW_31_NODE_223937_length_369_1
ATATTCTATATTGATGTTGG
>VIR_G3_UW_6_NODE_173095_length_899_1
ATATTCTATATTGATGTTGG
>VIR_G3_UW_27_NODE_130863_length_761_1
ATATTCTATATTGATGTTGG
>VIR_G3_UW_13_NODE_138724_length_719_1
ATATTCTATATTGATGTTGG
>VIR_G3_UW_31_NODE_92860_length_941_1
ATATTCTATATTGATGTTGG
>VIR_G3_UW_34_NODE_136570_length_709_1
ATATTCTATATTGATGTTGG
>VIR_G3_UW_13_NODE_173527_length_569_1
ATATTCTATATTGATGTTGG
>VIR_G3_UW_27_NODE_144238_length_689_1
ATATTCTATATTGATGTTGG
>VIR_G3_UW_6_NODE_543364_length_275_1
ATATTCTATATTGATGTTGG
>VIR_G3_UW_11_NODE_473778_length_158_1
ATATTCTATATTGATGTTGG
>VIR_G3_UW_4_NODE_724586_length_209_1
ATATTCTATATTGATGTTGG
>VIR_G3_UW_9_NODE_319310_length_313_1
ATATTCTATATTGATGTTGG
>VIR_G3_UW_36_NODE_662290_length_289_1
ATATTCTATATTGATGTTGG
>VIR_G3_UW_6_NODE_337983_length_472_1
ATATTCTATATTGATGTTGG
>VIR_G3_UW_13_NODE_38315_length_2246_1
ATATTCTATATTGATGTTGG
>VIR_G3_UW_6_NODE_739019_length_192_1
ATATTCTATATTGATGTTGG
>VIR_G3_UW_36_NODE_743172_length_260_1
ATATTCTATATTGATGTTGG
>VIR_G3_UW_4_NODE_295703_length_536_1
ATATTCTATATTGATGTTGG
>VIR_G3_UW_9_NODE_315263_length_317_1
ATATTCTATATTGATGTTGG
>VIR_G3_UW_34_NODE_554343_length_128_1
ATATTCTATATTGATGTTGG
>VIR_G3_UW_6_NODE_1027628_length_98_1
ATATTCTATATTGATGTTGG
>VIR_G3_UW_4_NODE_1039798_length_98_1
ATATTCTATATTGATGTTGG
>VIR_G3_UW_36_NODE_1257766_length_110_1
ATATTCTATATTGATGTTGG
>VIR_G3_UW_36_NODE_519025_length_368_1
ATATTCTATATTGATGTTGG
>VIR_G3_UW_36_NODE_279335_length_682_1
ATATTCTATATTGATGTTGG
>VIR_G3_UW_4_NODE_444879_length_339_1
ATATTCTATATTGATGTTGG
>VIR_G3_UW_36_NODE_589143_length_324_1
ATATTCTATATTGATGTTGG
>VIR_G3_UW_6_NODE_325003_length_494_1
ATATTCTATATTGATGTTGG
>VIR_G3_UW_1_NODE_818592_length_98_1
ATATTCTATATTGATGTTGG
>VIR_G3_UW_4_NODE_164431_length_917_1
ATATTCTATATTGATGTTGG
>VIR_G3_UW_6_NODE_422972_length_362_1
ATATTCTATATTGATGTTGG
>VIR_G3_UW_1_NODE_752987_length_122_1
ATATTCTATATTGATGTTGG
>VIR_G3_UW_4_NODE_738425_length_203_1
ATATTCTATATTGATGTTGG
>VIR_G3_UW_4_NODE_187854_length_818_1
ATATTCTATATTGATGTTGG
>VIR_G3_UW_6_NODE_349718_length_454_1
ATATTCTATATTGATGTTGG
>VIR_G3_UW_4_NODE_110230_length_1262_1
ATATTCTATATTGATGTTGG
>VIR_G3_UW_36_NODE_86703_length_1724_2
ATATTCTATATTGATGTTGG
>VIR_G3_UW_36_NODE_418398_length_464_1
ATATTCTATATTGATGTTGG
>VIR_G3_UW_4_NODE_149531_length_992_1
ATATTCTATATTGATGTTGG
>VIR_G3_UW_1_NODE_617987_length_218_1
ATATTCTATATTGATGTTGG
>VIR_G3_UW_36_NODE_259295_length_728_1
ATATTCTATATTGATGTTGG
>VIR_G3_UW_1_NODE_789420_length_107_1
ATATTCTATATTGATGTTGG
>VIR_G3_UW_6_NODE_441904_length_344_1
ATATTCTATATTGATGTTGG
>VIR_G3_UW_6_NODE_448377_length_338_1
ATATTCTATATTGATGTTGG
>VIR_G3_UW_36_NODE_532142_length_359_1
ATATTCTATATTGATGTTGG
>VIR_G3_UW_4_NODE_44795_length_2450_1
ATATTCTATATTGATGTTGG
>VIR_G3_UW_6_NODE_448271_length_338_1
ATATTCTATATTGATGTTGG
>VIR_G3_UW_31_NODE_202716_length_422_1
ATATTCTATATTGATGTTGG
>VIR_G3_UW_36_NODE_237099_length_787_1
ATATTCTATATTGATGTTGG
>VIR_G3_UW_36_NODE_1317300_length_100_1
ATATTCTATATTGATGTTGG
>VIR_G3_UW_6_NODE_154882_length_989_1
ATATTCTATATTGATGTTGG
>VIR_G3_UW_36_NODE_367182_length_530_1
ATATTCTATATTGATGTTGG
>VIR_G3_UW_1_NODE_252647_length_463_1
ATATTCTATATTGATGTTGG
>VIR_G3_UW_36_NODE_958037_length_196_1
ATATTCTATATTGATGTTGG
>VIR_G3_UW_36_NODE_602887_length_317_1
ATATTCTATATTGATGTTGG
>VIR_G3_UW_36_NODE_422775_length_459_1
ATATTCTATATTGATGTTGG
>VIR_G3_UW_36_NODE_407559_length_477_1
ATATTCTATATTGATGTTGG
>VIR_G3_UW_6_NODE_632247_length_241_1
ATATTCTATATTGATGTTGG
>VIR_G3_UW_1_NODE_559801_length_240_1
ATATTCTATATTGATGTTGG
>VIR_G3_UW_36_NODE_1494878_length_80_1
ATATTCTATATTGATGTTGG
>VIR_G3_UW_4_NODE_375590_length_410_1
ATATTCTATATTGATGTTGG
>VIR_G3_UW_6_NODE_388659_length_400_1
ATATTCTATATTGATGTTGG
>VIR_G3_UW_11_NODE_595033_length_95_1
ATATTCTATATTGATGTTGG
>VIR_G3_UW_11_NODE_584676_length_99_1
ATATTCTATATTGATGTTGG
>VIR_G3_UW_36_NODE_1208167_length_119_1
ATATTCTATATTGATGTTGG
>VIR_G3_UW_36_NODE_1010579_length_172_1
ATATTCTATATTGATGTTGG
>VIR_G3_UW_4_NODE_376427_length_409_1
ATATTCTATATTGATGTTGG
>VIR_G3_UW_4_NODE_166309_length_908_1
ATATTCTATATTGATGTTGG
>VIR_G3_UW_36_NODE_61785_length_2200_2
ATATTCTATATTGATGTTGG
>VIR_G3_UW_1_NODE_18925_length_2611_1
ATATTCTATATTGATGTTGG
>VIR_G3_UW_6_NODE_76468_length_1731_5
ATATTCTATATTGATGTTGG
>VIR_G3_UW_12_NODE_257_length_48723_16
ATATTCTATATTGATGTTGG
>VIR_G3_UW_6_NODE_6890_length_9099_9
ATATTCTATATTGATGTTGG
>VIR_G3_UW_11_NODE_322_length_38830_13
ATATTCTATATTGATGTTGG
>VIR_G3_UW_9_NODE_3725_length_11847_10
ATATTCTATATTGATGTTGG
>VIR_G3_UW_27_NODE_735_length_34544_16
ATATTCTATATTGATGTTGG
>VIR_G3_UW_20_NODE_1110_length_30839_18
ATATTCTATATTGATGTTGG
>VIR_G3_UW_13_NODE_628_length_36808_40
ATATTCTATATTGATGTTGG
>VIR_G3_UW_6_NODE_766046_length_173_1
ATATTCTATATTGATGTTGG
>VIR_G3_UW_4_NODE_527226_length_285_1
ATATTCTATATTGATGTTGG
>VIR_G3_UW_6_NODE_442006_length_344_1
ATATTCTATATTGATGTTGG
>VIR_G3_UW_6_NODE_940994_length_113_1
ATATTCTATATTGATGTTGG
>VIR_G3_UW_36_NODE_918969_length_212_1
ATATTCTATATTGATGTTGG
>VIR_G3_UW_20_NODE_140888_length_848_1
ATATTCTATATTGATGTTGG
>VIR_G3_UW_23_NODE_213501_length_344_1
ATATTCTATATTGATGTTGG
>VIR_G3_UW_4_NODE_2547_length_15828_8
ATATTCTATATTGATGTTGG
>VIR_G3_UW_36_NODE_7139_length_9171_1
ATATTCTATATTGATGTTGG
>VIR_G3_UW_6_NODE_38401_length_2875_7
ATATTCTATATTGATGTTGG
>VIR_G3_UW_36_NODE_62882_length_2172_3
ATATTCTATATTGATGTTGG
>VIR_G3_UW_27_NODE_5_length_177796_87
ATATTCTATATTGATGTTGG
>VIR_G3_UW_13_NODE_9_length_129740_123
ATATTCTATATTGATGTTGG
>VIR_G3_UW_12_NODE_442_length_38254_4
ATATTCTATATTGATGTTGG
>VIR_G3_UW_11_NODE_946_length_24448_16
ATATTCTATATTGATGTTGG
>VIR_G3_UW_6_NODE_6572_length_9368_5
ATATTCTATATTGATGTTGG
>VIR_G3_UW_36_NODE_118848_length_1368_1
ATATTCTATATTGATGTTGG
>VIR_G3_UW_6_NODE_240314_length_668_1
ATATTCTATATTGATGTTGG
>VIR_G3_UW_31_NODE_295369_length_269_1
------TATATTGATGTTGG
>VIR_G3_UW_34_NODE_646005_length_86_1
------TATATTGATGTTGG
>VIR_G3_UW_13_NODE_370426_length_236_1
------TATATTGATGTTGG
>VIR_G3_UW_34_NODE_35140_length_1977_1
------TATATTGATGTTGG
>VIR_G3_UW_36_NODE_596186_length_320_1
------TATATTGATGTTGG
>VIR_G3_UW_4_NODE_882575_length_131_1
------TATATTGATGTTGG
>VIR_G3_UW_6_NODE_1146613_length_83_1
------TATATTGATGTTGG
>VIR_G3_UW_11_NODE_584824_length_99_1
---TTCTATATTGATGTTGG
>VIR_G3_UW_11_NODE_510759_length_134_1
---TTCTATATTGATGTTGG
>VIR_G3_UW_4_NODE_487190_length_308_1
------TATATTGATGTTGG
>VIR_G3_UW_36_NODE_621046_length_308_1
------TATATTGATGTTGG
>VIR_G3_UW_11_NODE_489710_length_151_1
---------ATTGATGTTGG
>VIR_G3_UW_11_NODE_3491_length_10605_12
ATATTTTATATTGATGTTGG
>VIR_G3_UW_12_NODE_5417_length_8691_6
ATATTTTATATTGATGTTGG
>VIR_G3_UW_36_NODE_183622_length_974_1
ATATTTTATATTGATGTTGG
>VIR_G3_UW_9_NODE_453247_length_229_1
ATATTTTATATTGATGTTGG
>VIR_G3_UW_31_NODE_7373_length_6002_9
ATATTTTATATTGATGTTGG
>VIR_G3_UW_34_NODE_11951_length_4125_6
ATATTTTATATTGATGTTGG
>VIR_G3_UW_27_NODE_581705_length_98_1
ATATTTTATATTGATGTTGG
>VIR_G3_UW_36_NODE_1332806_length_98_1
ATATTTTATATTGATGTTGG
>VIR_G3_UW_36_NODE_1317424_length_100_1
ATATTTTATATTGATGTTGG
>VIR_G3_UW_36_NODE_1500623_length_79_1
ATATTTTATATTGATGTTGG
>VIR_G3_UW_36_NODE_1497615_length_80_1
ATATTTTATATTGATGTTGG
>VIR_G3_UW_6_NODE_1187001_length_80_1
ATATTTTATATTGATGTTGG
>VIR_G3_UW_36_NODE_1369090_length_92_1
ATATTTTATATTGATGTTGG
>VIR_G3_UW_12_NODE_562446_length_92_1
ATATTTTATATTGATGTTGG
>VIR_G3_UW_13_NODE_68830_length_1373_1
ATATTTTATATTGATGTTGG
>VIR_G3_UW_4_NODE_1203438_length_80_1
ATATTTTATATTGATGTTGG
>VIR_G3_UW_4_NODE_1189602_length_80_1
ATATTTTATATTGATGTTGG
>VIR_G3_UW_6_NODE_1006844_length_101_1
ATATTTTATATTGATGTTGG
>VIR_G3_UW_36_NODE_1441063_length_84_1
ATATTTTATATTGATGTTGG
>VIR_G3_UW_4_NODE_1030910_length_98_1
ATATTTTATATTGATGTTGG
>VIR_G3_UW_12_NODE_167652_length_544_1
ATATTTTATATTGATGTTGG
>VIR_G3_UW_6_NODE_411311_length_374_1
ATATTTTATATTGATGTTGG
>VIR_G3_UW_34_NODE_25094_length_2494_2
ATATTTTATATTGATGTTGG
>VIR_G3_UW_12_NODE_376955_length_221_1
ATATTTTATATTGATGTTGG
>VIR_G3_UW_27_NODE_392671_length_221_1
ATATTTTATATTGATGTTGG
>VIR_G3_UW_27_NODE_137315_length_725_1
ATATTTTATATTGATGTTGG
>VIR_G3_UW_6_NODE_231686_length_691_1
ATATTTTATATTGATGTTGG
>VIR_G3_UW_36_NODE_519320_length_368_1
ATATTTTATATTGATGTTGG
>VIR_G3_UW_4_NODE_730946_length_206_1
ATATTTTATATTGATGTTGG
>VIR_G3_UW_12_NODE_4813_length_9405_3
ATATTTTATATTGATGTTGG
>VIR_G3_UW_27_NODE_21875_length_3552_3
ATATTTTATATTGATGTTGG
>VIR_G3_UW_13_NODE_17219_length_4227_5
ATATTTTATATTGATGTTGG
>VIR_G3_UW_11_NODE_144927_length_653_1
ATATTTTATATTGATGTTGG
>VIR_G3_UW_13_NODE_9567_length_6576_2
ATATTTTATATTGATGTTGG
>VIR_G3_UW_27_NODE_11807_length_5725_8
ATATTTTATATTGATGTTGG
>VIR_G3_UW_36_NODE_527299_length_362_1
ATATTTTATATTGATGTTGG
>VIR_G3_UW_27_NODE_52523_length_1740_2
ATATTTTATATTGATGTTGG
>VIR_G3_UW_13_NODE_35980_length_2364_4
ATATTTTATATTGATGTTGG
>VIR_G3_UW_12_NODE_411551_length_182_1
ATATTTTATATTGATGTTGG
>VIR_G3_UW_13_NODE_17625_length_4161_6
ATATTTTATATTGATGTTGG
>VIR_G3_UW_11_NODE_16799_length_3652_4
ATATTTTATATTGATGTTGG
>VIR_G3_UW_20_NODE_280198_length_410_1
ATATTTTATATTGATGTTGG
>VIR_G3_UW_6_NODE_207736_length_764_1
ATATTTTATATTGATGTTGG
>VIR_G3_UW_9_NODE_377537_length_266_1
ATATTTTATATTGATGTTGG
>VIR_G3_UW_34_NODE_103995_length_890_1
ATATTTTATATTGATGTTGG
>VIR_G3_UW_9_NODE_195403_length_545_1
ATATTTTATATTGATGTTGG
>VIR_G3_UW_9_NODE_210131_length_503_1
ATATTTTATATTGATGTTGG
>VIR_G3_UW_6_NODE_53752_length_2257_3
ATATTTTATATTGATGTTGG
>VIR_G3_UW_4_NODE_370793_length_416_1
ATATTTTATATTGATGTTGG
>VIR_G3_UW_36_NODE_698259_length_275_1
ATATTTTATATTGATGTTGG
>VIR_G3_UW_11_NODE_294644_length_302_1
ATATTTTATATTGATGTTGG
>VIR_G3_UW_34_NODE_68043_length_1232_1
ATATTTTATATTGATGTTGG
>VIR_G3_UW_11_NODE_115437_length_806_1
ATATTTTATATTGATGTTGG
>VIR_G3_UW_12_NODE_131197_length_692_1
ATATTTTATATTGATGTTGG
>VIR_G3_UW_31_NODE_330942_length_243_1
ATATTTTATATTGATGTTGG
>VIR_G3_UW_34_NODE_198417_length_506_1
ATATTTTATATTGATGTTGG
>VIR_G3_UW_4_NODE_667782_length_233_1
ATATTTTATATTGATGTTGG
>VIR_G3_UW_9_NODE_3627_length_12084_6
ATATTTTATATTGATGTTGG
>VIR_G3_UW_6_NODE_4355_length_12107_6
ATATTTTATATTGATGTTGG
>VIR_G3_UW_27_NODE_22_length_133653_78
ATATTTTATATTGATGTTGG
>VIR_G3_UW_20_NODE_90_length_78829_56
ATATTTTATATTGATGTTGG
>VIR_G3_UW_13_NODE_104_length_63394_24
ATATTTTATATTGATGTTGG
>VIR_G3_UW_12_NODE_31_length_103712_41
ATATTTTATATTGATGTTGG
>VIR_G3_UW_11_NODE_13081_length_4386_2
ATATTTTATATTGATGTTGG
>VIR_G3_UW_31_NODE_12380_length_4252_5
ATATTTTATATTGATGTTGG
>VIR_G3_UW_34_NODE_16094_length_3367_2
ATATTTTATATTGATGTTGG
>VIR_G3_UW_11_NODE_621698_length_89_1
ATATTTTATATTGATGTTGG
>VIR_G3_UW_9_NODE_683996_length_89_1
ATATTTTATATTGATGTTGG
>VIR_G3_UW_6_NODE_1090338_length_89_1
ATATTTTATATTGATGTTGG
>VIR_G3_UW_36_NODE_1378948_length_92_1
ATATTTTATATTGATGTTGG
>VIR_G3_UW_13_NODE_483990_length_134_1
ATATTTTATATTGATGTTGG
>VIR_G3_UW_11_NODE_397170_length_234_1
ATATTTTATATTGATGTTGG
>VIR_G3_UW_36_NODE_392212_length_496_1
ATATTTTATATTGATGTTGG
>VIR_G3_UW_36_NODE_326245_length_593_1
ATATTTTATATTGATGTTGG
>VIR_G3_UW_1_NODE_91850_length_992_2
ATATTTTATATTGATGTTGG
>VIR_G3_UW_4_NODE_452743_length_332_1
ATATTTTATATTGATGTTGG
>VIR_G3_UW_36_NODE_266748_length_710_1
ATATTTTATATTGATGTTGG
>VIR_G3_UW_4_NODE_491566_length_305_1
ATATTTTATATTGATGTTGG
>VIR_G3_UW_6_NODE_431701_length_353_1
ATATTTTATATTGATGTTGG
>VIR_G3_UW_4_NODE_318991_length_494_1
ATATTTTATATTGATGTTGG
>VIR_G3_UW_34_NODE_396850_length_245_1
ATATTTTATATTGATGTTGG
>VIR_G3_UW_36_NODE_1031270_length_163_1
ATATTTTATATTGATGTTGG
>VIR_G3_UW_36_NODE_1378852_length_92_1
ATATTTTATATTGATGTTGG
>VIR_G3_UW_27_NODE_605184_length_92_1
ATATTTTATATTGATGTTGG
>VIR_G3_UW_9_NODE_673377_length_92_1
ATATTTTATATTGATGTTGG
>VIR_G3_UW_31_NODE_544064_length_92_1
ATATTTTATATTGATGTTGG
>VIR_G3_UW_1_NODE_813578_length_99_1
ATATTTTATATTGATGTTGG
>VIR_G3_UW_6_NODE_304258_length_530_1
ATATTTTATATTGATGTTGG
>VIR_G3_UW_6_NODE_448280_length_338_1
ATATTTTATATTGATGTTGG
>VIR_G3_UW_4_NODE_1151949_length_83_1
ATATTTTATATTGATGTTGG
>VIR_G3_UW_12_NODE_445444_length_155_1
ATATTTTATATTGATGTTGG
>VIR_G3_UW_11_NODE_438099_length_200_1
ATATTTTATATTGATGTTGG
>VIR_G3_UW_6_NODE_341282_length_467_1
ATATTTTATATTGATGTTGG
>VIR_G3_UW_13_NODE_24493_length_3218_1
ATATTTTATATTGATGTTGG
>VIR_G3_UW_27_NODE_10039_length_6440_8
ATATTTTATATTGATGTTGG
>VIR_G3_UW_12_NODE_120328_length_752_1
ATATTTTATATTGATGTTGG
>VIR_G3_UW_11_NODE_288713_length_308_1
ATATTTTATATTGATGTTGG
>VIR_G3_UW_9_NODE_477235_length_209_1
ATATTTTATATTGATGTTGG
>VIR_G3_UW_31_NODE_139701_length_647_1
ATATTTTATATTGATGTTGG
>VIR_G3_UW_9_NODE_143377_length_740_1
ATATTTTATATTGATGTTGG
>VIR_G3_UW_4_NODE_608257_length_250_1
ATATTTTATATTGATGTTGG
>VIR_G3_UW_4_NODE_322633_length_488_1
ATATTTTATATTGATGTTGG
>VIR_G3_UW_9_NODE_163421_length_653_1
ATATTTTATATTGATGTTGG
>VIR_G3_UW_31_NODE_302249_length_263_1
ATATTTTATATTGATGTTGG
>VIR_G3_UW_9_NODE_71383_length_1361_1
ATATTTTATATTGATGTTGG
>VIR_G3_UW_1_NODE_13530_length_3172_3
ATATTTTATATTGATGTTGG
>VIR_G3_UW_36_NODE_667092_length_287_1
ATATTTTATATTGATGTTGG
>VIR_G3_UW_36_NODE_374880_length_519_1
ATATTTTATATTGATGTTGG
>VIR_G3_UW_4_NODE_844623_length_143_1
ATATTTTATATTGATGTTGG
>VIR_G3_UW_36_NODE_569295_length_335_1
ATATTTTATATTGATGTTGG
>VIR_G3_UW_4_NODE_968813_length_110_1
ATATTTTATATTGATGTTGG
>VIR_G3_UW_36_NODE_949934_length_200_1
ATATTTTATATTGATGTTGG
>VIR_G3_UW_31_NODE_445795_length_131_1
ATATTTTATATTGATGTTGG
>VIR_G3_UW_36_NODE_519029_length_368_1
ATATTTTATATTGATGTTGG
>VIR_G3_UW_4_NODE_445279_length_338_1
ATATTTTATATTGATGTTGG
>VIR_G3_UW_1_NODE_157726_length_676_1
ATATTTTATATTGATGTTGG
>VIR_G3_UW_6_NODE_823229_length_146_1
ATATTTTATATTGATGTTGG
>VIR_G3_UW_1_NODE_871434_length_86_1
ATATTTTATATTGATGTTGG
>VIR_G3_UW_1_NODE_885156_length_83_1
ATATTTTATATTGATGTTGG
>VIR_G2_UW_10_NODE_6358_length_230_1
ATATTTTATATTGATGTTGG
>VIR_G3_UW_11_NODE_22356_length_2973_1
ATATTTTATATTGATGTTGG
>VIR_G3_UW_20_NODE_182013_length_665_1
ATATTTTATATTGATGTTGG
>VIR_G3_UW_13_NODE_142811_length_698_1
ATATTTTATATTGATGTTGG
>VIR_G2_UW_32_NODE_15730_length_429_1
ATATTTTATATTGATGTTGG
>VIR_G3_UW_31_NODE_285515_length_278_1
ATATTTTATATTGATGTTGG
>VIR_G3_UW_6_NODE_287371_length_563_1
ATATTTTATATTGATGTTGG
>VIR_G3_UW_1_NODE_96916_length_956_1
ATATTTTATATTGATGTTGG
>VIR_G3_UW_36_NODE_998445_length_177_1
ATATTTTATATTGATGTT--
>VIR_G3_UW_6_NODE_241354_length_665_1
ATATTTTATATTGATGTTGG
>VIR_G3_UW_4_NODE_385674_length_397_1
ATATTTTATATTGATGTTGG
>VIR_G3_UW_36_NODE_657446_length_291_1
ATATTTTATATTGATGTT--
>VIR_G3_UW_36_NODE_358382_length_543_1
ATATTTTATATTGATGTT--
>VIR_G3_UW_36_NODE_298097_length_644_1
ATATTTTATATTGATGTTGG
>VIR_G3_UW_36_NODE_497670_length_385_1
ATATTTTATATTGATGTT--
>VIR_G3_UW_36_NODE_1483732_length_80_1
ATATTTTATATTGATGTT--
>VIR_G3_UW_6_NODE_741109_length_191_1
ATATTTTATATTGATGTTGG
>VIR_G3_UW_36_NODE_240981_length_776_1
ATATTTTATATTGATGTTGG
>VIR_G3_UW_36_NODE_169828_length_1036_1
ATATTTTATATTGATGTTGG
>VIR_G3_UW_4_NODE_837221_length_146_1
ATATTTTATATTGATGTTGG
>VIR_G3_UW_6_NODE_488150_length_308_1
ATATTTTATATTGATGTTGG
>VIR_G3_UW_6_NODE_944669_length_112_1
ATATTTTATATTGATGTTGG
>VIR_G3_UW_4_NODE_825480_length_152_1
ATATTTTATATTGATGTTGG
>VIR_G3_UW_36_NODE_408148_length_476_1
ATATTTTATATTGATGTTGG
>VIR_G3_UW_13_NODE_258187_length_343_1
ATATTTTATATTGATGTTGG
>VIR_G3_UW_6_NODE_732963_length_197_1
ATATTTTATATTGATGTTGG
>VIR_G3_UW_4_NODE_1203749_length_80_1
ATATTTTATATTGATGTTGG
>VIR_G3_UW_6_NODE_1189919_length_80_1
ATATTTTATATTGATGTTGG
>VIR_G3_UW_4_NODE_1193296_length_80_1
ATATTTTATATTGATGTTGG
>VIR_G3_UW_4_NODE_1203748_length_80_1
ATATTTTATATTGATGTTGG
>VIR_G3_UW_9_NODE_153899_length_692_1
ATATTTTATATTGATGTTGG
>VIR_G3_UW_27_NODE_52289_length_1747_1
ATATTTTATATTGATGTTGG
>VIR_G3_UW_31_NODE_231662_length_353_1
ATATTTTATATTGATGTTGG
>VIR_G3_UW_13_NODE_164160_length_605_1
ATATTTTATATTGATGTTGG
>VIR_G3_UW_34_NODE_213894_length_470_1
ATATTTTATATTGATGTTGG
>VIR_G3_UW_20_NODE_7912_length_8404_6
ATATTTTATATTGATGTTGG
>VIR_G3_UW_11_NODE_265735_length_335_1
ATATTTTATATTGATGTTGG
>VIR_G3_UW_12_NODE_137943_length_659_1
ATATTTTATATTGATGTTGG
>VIR_G3_UW_6_NODE_395922_length_391_1
ATATTTTATATTGATGTTGG
>VIR_G3_UW_4_NODE_546790_length_275_1
ATATTTTATATTGATGTTGG
>VIR_G3_UW_13_NODE_284623_length_306_1
ATATTTTATATTGATGTTGG
>VIR_G3_UW_27_NODE_258999_length_338_1
ATATTTTATATTGATGTTGG
>VIR_G3_UW_6_NODE_806745_length_154_1
ATATTTTATATTGATGTTGG
>VIR_G3_UW_4_NODE_855180_length_140_1
ATATTTTATATTGATGTTGG
>VIR_G3_UW_36_NODE_1047136_length_158_1
ATATTTTATATTGATGTTGG
>VIR_G3_UW_6_NODE_767165_length_171_1
ATATTTTATATTGATGTTGG
>VIR_G3_UW_6_NODE_592049_length_254_1
ATATTTTATATTGATGTTGG
>VIR_G3_UW_27_NODE_558970_length_104_1
ATATTTTATATTGATGTTGG
>VIR_G3_UW_6_NODE_240268_length_668_1
ATATTTTATATTGATGTTGG
>VIR_G3_UW_4_NODE_496525_length_302_1
ATATTTTATATTGATGTTGG
>VIR_G3_UW_34_NODE_62557_length_1311_2
ATATTTTATATTGATGTTGG
>VIR_G3_UW_36_NODE_1422434_length_86_1
ATATTTTATATTGATGTTGG
>VIR_G3_UW_9_NODE_10917_length_5693_4
ATATTTTATATTGATGTTGG
>VIR_G3_UW_4_NODE_865087_length_137_1
ATATTTTATATTGATGTTGG
>VIR_G3_UW_9_NODE_331620_length_301_1
ATATTTTATATTGATGTTGG
>VIR_G3_UW_6_NODE_578465_length_260_1
ATATTTTATATTGATGTTGG
>VIR_G3_UW_34_NODE_449655_length_212_1
ATATTTTATATTGATGTT--
>VIR_G3_UW_6_NODE_1054452_length_93_1
ATATTTTATATTGATGTT--
>VIR_G3_UW_9_NODE_138911_length_763_1
ATATTTTATATTGATGTTGG
>VIR_G3_UW_9_NODE_324616_length_308_1
ATATTTTATATTGATGTTGG
>VIR_G3_UW_36_NODE_201158_length_905_1
ATATTTTATATTGATGTTGG
>VIR_G3_UW_36_NODE_1284833_length_104_1
ATATTTTATATTGATGTTGG
>VIR_G3_UW_4_NODE_706550_length_218_1
ATATTTTATATTGATGTTGG
>VIR_G3_UW_36_NODE_210889_length_869_1
ATATTTTATATTGATGTTGG
>VIR_G3_UW_12_NODE_38910_length_1973_1
ATATTTTATATTGATGTTGG
>VIR_G3_UW_11_NODE_17329_length_3568_1
ATATTTTATATTGATGTTGG
>VIR_G3_UW_13_NODE_68331_length_1382_1
ATATTTTATATTGATGTTGG
>VIR_G3_UW_13_NODE_68333_length_1382_1
ATATTTTATATTGATGTTGG
>VIR_G3_UW_27_NODE_195347_length_491_1
ATATTTTATATTGATGTTGG
>VIR_G3_UW_6_NODE_405465_length_380_1
ATATTTTATATTGATGTTGG
>VIR_G3_UW_34_NODE_347334_length_280_1
ATATTTTATATTGATGTTGG
>VIR_G3_UW_36_NODE_28365_length_3750_3
ATATTTTATATTGATGTTGG
>VIR_G3_UW_4_NODE_150702_length_986_1
ATATTTTATATTGATGTTGG
>VIR_G3_UW_27_NODE_4245_length_11973_8
ATATTTTATATTGATGTTGG
>VIR_G3_UW_12_NODE_7539_length_6879_3
ATATTTTATATTGATGTTGG
>VIR_G3_UW_13_NODE_7411_length_7907_5
ATATTTTATATTGATGTTGG
>VIR_G3_UW_6_NODE_25673_length_3819_1
ATATTTTATATTGATGTTGG
>VIR_G3_UW_36_NODE_1367873_length_92_1
ATATTTTATATTGATGTTGG
>VIR_G3_UW_6_NODE_695466_length_219_1
ATATTTTATATTGATGTTGG
>VIR_G3_UW_36_NODE_664184_length_289_1
ATATTTTATATTGATGTTGG
>VIR_G3_UW_36_NODE_1034122_length_162_1
ATATTTTATATTGATGTTGG
>VIR_G3_UW_6_NODE_749151_length_185_1
ATATTTTATATTGATGTTGG
>VIR_G3_UW_27_NODE_8275_length_7443_1
ATATTTTATATTGATGTTGG
>VIR_G3_UW_36_NODE_128254_length_1291_1
ATATTTTATATTGATGTTGG
>VIR_G3_UW_4_NODE_307895_length_514_1
ATATTTTATATTGATGTTGG
>VIR_G3_UW_1_NODE_20081_length_2525_3
ATATTTTATATTGATGTTGG
>VIR_G3_UW_4_NODE_163394_length_922_1
ATATTTTATATTGATGTTGG
>VIR_G3_UW_4_NODE_152216_length_978_1
ATATTTTATATTGATGTTGG
>VIR_G3_UW_4_NODE_302159_length_524_1
ATATTTTATATTGATGTTGG
>VIR_G3_UW_36_NODE_715831_length_269_1
ATATTTTATATTGATGTTGG
>VIR_G3_UW_34_NODE_336252_length_290_1
ATATTTTATATTGATGTTGG
>VIR_G3_UW_6_NODE_955243_length_110_1
ATATTTTATATTGATGTTGG
>VIR_G3_UW_1_NODE_124606_length_803_1
ATATTTTATATTGATGTTGG
>VIR_G3_UW_2_NODE_144240_length_482_1
ATATTTTATATTGATGTTGG
>VIR_G3_UW_36_NODE_940804_length_204_1
ATATTTTATATTGATGTTGG
>VIR_G3_UW_36_NODE_413676_length_470_1
ATATTTTATATTGATGTTGG
>VIR_G3_UW_4_NODE_420337_length_361_1
ATATTTTATATTGATGTTGG
>VIR_G3_UW_34_NODE_57624_length_1393_2
ATATTTTATATTGATGTTGG
>VIR_G3_UW_6_NODE_99765_length_1412_1
ATATTTTATATTGATGTTGG
>VIR_G3_UW_36_NODE_392430_length_496_1
ATATTTTATATTGATGTTGG
>VIR_G3_UW_9_NODE_33314_length_2487_3
ATATTTTATATTGATGTTGG
>VIR_G3_UW_4_NODE_781389_length_172_1
ATATTTTATATTGATGTTGG
>VIR_G3_UW_36_NODE_144798_length_1175_1
ATATTTTATATTGATGTTGG
>VIR_G3_UW_12_NODE_93718_length_945_1
ATATTTTATATTGATGTTGG
>VIR_G3_UW_36_NODE_553877_length_345_1
ATATTTTATATTGATGTTGG
>VIR_G3_UW_36_NODE_27735_length_3807_2
ATATTTTATATTGATGTTGG
>VIR_G3_UW_36_NODE_59269_length_2267_2
ATATTTTATATTGATGTTGG
>VIR_G3_UW_4_NODE_231921_length_677_1
ATATTTTATATTGATGTTGG
>VIR_G3_UW_6_NODE_510967_length_293_1
ATATTTTATATTGATGTTGG
>VIR_G3_UW_36_NODE_261626_length_722_1
ATATTTTATATTGATGTTGG
>VIR_G3_UW_36_NODE_826204_length_238_1
ATATTTTATATTGATGTTGG
>VIR_G3_UW_4_NODE_421598_length_359_1
ATATTTTATATTGATGTTGG
>VIR_G3_UW_6_NODE_121402_length_1208_1
ATATTTTATATTGATGTTGG
>VIR_G3_UW_6_NODE_782758_length_161_1
ATATTTTATATTGATGTTGG
>VIR_G3_UW_1_NODE_465113_length_273_1
ATATTTTATATTGATGTTGG
>VIR_G3_UW_9_NODE_189576_length_563_1
ATATTTTATATTGATGTTGG
>VIR_G3_UW_9_NODE_114691_length_908_1
ATATTTTATATTGATGTTGG
>VIR_G3_UW_4_NODE_803069_length_158_1
ATATTTTATATTGATGTTGG
>VIR_G3_UW_12_NODE_186729_length_485_1
ATATTTTATATTGATGTTGG
>VIR_G3_UW_6_NODE_387382_length_401_1
ATATTTTATATTGATGTTGG
>VIR_G3_UW_36_NODE_518917_length_368_1
ATATTTTATATTGATGTTGG
>VIR_G3_UW_4_NODE_724505_length_209_1
ATATTTTATATTGATGTTGG
>VIR_G3_UW_6_NODE_354709_length_446_1
ATATTTTATATTGATGTTGG
>VIR_G3_UW_27_NODE_415877_length_192_1
ATATTTTATATTGATGTTGG
>VIR_G3_UW_34_NODE_524362_length_146_1
ATATTTTATATTGATGTTGG
>VIR_G3_UW_13_NODE_184115_length_531_1
ATATTTTATATTGATGTTGG
>VIR_G3_UW_36_NODE_1495649_length_80_1
ATATTTTATATTGATGTTGG
>VIR_G3_UW_6_NODE_1183314_length_80_1
ATATTTTATATTGATGTTGG
>VIR_G3_UW_13_NODE_195121_length_495_1
ATATTTTATATTGATGTTGG
>VIR_G3_UW_36_NODE_1398556_length_89_1
ATATTTTATATTGATGTTGG
>VIR_G3_UW_6_NODE_914980_length_119_1
ATATTTTATATTGATGTTGG
>VIR_G3_UW_1_NODE_284318_length_415_1
ATATTTTATATTGATGTTGG
>VIR_G3_UW_13_NODE_580111_length_98_1
ATATTTTATATTGATGTTGG
>VIR_G3_UW_20_NODE_11026_length_6608_1
ATATTTTATATTGATGTTGG
>VIR_G3_UW_31_NODE_51147_length_1522_3
ATATTTTATATTGATGTTGG
>VIR_G3_UW_12_NODE_15050_length_4121_1
ATATTTTATATTGATGTTGG
>VIR_G3_UW_27_NODE_179143_length_545_1
ATATTTTATATTGATGTTGG
>VIR_G3_UW_13_NODE_131902_length_756_1
ATATTTTATATTGATGTTGG
>VIR_G3_UW_36_NODE_160202_length_1085_1
ATATTTTATATTGATGTTGG
>VIR_G3_UW_9_NODE_51566_length_1770_1
ATATTTTATATTGATGTTGG
>VIR_G3_UW_11_NODE_127877_length_734_1
ATATTTTATATTGATGTTGG
>VIR_G3_UW_6_NODE_85768_length_1586_1
ATATTTTATATTGATGTTGG
>VIR_G3_UW_11_NODE_121923_length_767_1
ATATTTTATATTGATGTTGG
>VIR_G3_UW_34_NODE_391894_length_248_1
ATATTTTATATTGATGTTGG
>VIR_G3_UW_34_NODE_330138_length_295_1
ATATTTTATATTGATGTTGG
>VIR_G3_UW_9_NODE_49575_length_1827_1
ATATTTTATATTGATGTTGG
>VIR_G3_UW_1_NODE_612789_length_222_1
ATATTTTATATTGATGTTGG
>VIR_G3_UW_4_NODE_287985_length_551_1
ATATTTTATATTGATGTTGG
>VIR_G3_UW_6_NODE_584850_length_257_1
ATATTTTATATTGATGTTGG
>VIR_G3_UW_36_NODE_266740_length_710_1
ATATTTTATATTGATGTTGG
>VIR_G3_UW_1_NODE_511175_length_256_1
ATATTTTATATTGATGTTGG
>VIR_G3_UW_12_NODE_55069_length_1481_2
ATATTTTATATTGATGTTGG
>VIR_G3_UW_6_NODE_704438_length_214_1
ATATTTTATATTGATGTTGG
>VIR_G3_UW_36_NODE_307301_length_626_1
ATATTTTATATTGATGTTGG
>VIR_G3_UW_4_NODE_945192_length_115_1
ATATTTTATATTGATGTTGG
>VIR_G3_UW_6_NODE_633304_length_240_1
ATATTTTATATTGATGTTGG
>VIR_G3_UW_36_NODE_1217979_length_117_1
ATATTTTATATTGATGTTGG
>VIR_G3_UW_36_NODE_135251_length_1239_1
ATATTTTATATTGATGTTGG
>VIR_G3_UW_36_NODE_178387_length_997_1
ATATTTTATATTGATGTTGG
>VIR_G3_UW_36_NODE_162102_length_1075_1
ATATTTTATATTGATGTTGG
>VIR_G3_UW_6_NODE_651344_length_235_1
ATATTTTATATTGATGTTGG
>VIR_G3_UW_4_NODE_361197_length_429_1
ATATTTTATATTGATGTTGG
>VIR_G3_UW_36_NODE_158151_length_1097_1
ATATTTTATATTGATGTTGG
>VIR_G3_UW_4_NODE_406613_length_374_1
ATATTTTATATTGATGTTGG
>VIR_G3_UW_6_NODE_1152125_length_83_1
ATATTTTATATTGATGTTGG
>VIR_G3_UW_2_NODE_88036_length_685_1
ATATTTTATATTGATGTTGG
>VIR_G3_UW_36_NODE_63306_length_2161_1
ATATTTTATATTGATGTTGG
>VIR_G3_UW_4_NODE_70107_length_1774_2
ATATTTTATATTGATGTTGG
>VIR_G3_UW_36_NODE_783423_length_249_1
ATATTTTATATTGATGTTGG
>VIR_G3_UW_1_NODE_204575_length_555_1
ATATTTTATATTGATGTTGG
>VIR_G3_UW_1_NODE_162468_length_662_1
ATATTTTATATTGATGTTGG
>VIR_G3_UW_34_NODE_196468_length_511_1
ATATTTTATATTGATGTTGG
>VIR_G3_UW_1_NODE_102675_length_919_1
ATATTTTATATTGATGTTGG
>VIR_G3_UW_1_NODE_508078_length_257_1
ATATTTTATATTGATGTTGG
>VIR_G3_UW_1_NODE_321737_length_371_1
ATATTTTATATTGATGTTGG
>VIR_G3_UW_11_NODE_6649_length_6928_6
ATATTTTATATTGATGTTGG
>VIR_G3_UW_6_NODE_307970_length_524_2
ATATTTTATATTGATGTTGG
>VIR_G3_UW_36_NODE_15925_length_5521_6
ATATTTTATATTGATGTTGG
>VIR_G3_UW_4_NODE_621750_length_246_1
ATATTTTATATTGATGTTGG
>VIR_G3_UW_6_NODE_77359_length_1716_1
ATATTTTATATTGATGTTGG
>VIR_G3_UW_6_NODE_9877_length_7177_5
ATATTTTATATTGATGTTGG
>VIR_G3_UW_6_NODE_108155_length_1325_1
ATATTTTATATTGATGTTGG
>VIR_G3_UW_13_NODE_279888_length_312_1
ATATTTTATATTGATGTTGG
>VIR_G3_UW_23_NODE_22445_length_2324_4
ATATTTTATATTGATGTTGG
>VIR_G3_UW_20_NODE_213103_length_567_1
ATATTTTATATTGATGTTGG
>VIR_G3_UW_20_NODE_35920_length_2668_3
ATATTTTATATTGATGTTGG
>VIR_G3_UW_23_NODE_93683_length_781_1
ATATTTTATATTGATGTTGG
>VIR_G3_UW_4_NODE_65327_length_1869_1
ATATTTTATATTGATGTTGG
>VIR_G3_UW_36_NODE_26_length_84676_62
ATATTTTATATTGATGTTGG
>VIR_G3_UW_36_NODE_357738_length_544_1
ATATTTTATATTGATGTTGG
>VIR_G3_UW_11_NODE_11444_length_4812_6
ATATTTTATATTGATGTTGG
>VIR_G3_UW_36_NODE_99093_length_1565_3
ATATTTTATATTGATGTTGG
>VIR_G3_UW_36_NODE_538717_length_355_1
ATATTTTATATTGATGTTGG
>VIR_G3_UW_4_NODE_296068_length_536_1
ATATTTTATATTGATGTTGG
>VIR_G3_UW_36_NODE_238956_length_782_1
ATATTTTATATTGATGTTGG
>VIR_G3_UW_4_NODE_564424_length_267_1
ATATTTTATATTGATGTTGG
>VIR_G3_UW_36_NODE_461381_length_418_1
ATATTTTATATTGATGTT--
>VIR_G3_UW_4_NODE_793670_length_164_1
ATATTTTATATTGAT-----
>VIR_G3_UW_4_NODE_566665_length_266_1
ATATTTTATATTGAT-----
>VIR_G3_UW_34_NODE_209060_length_481_1
ATATTTTATATTGAT-----
>VIR_G3_UW_36_NODE_927803_length_209_1
ATATTTTATATTGAT-----
>VIR_G3_UW_34_NODE_553261_length_128_1
ATATTTTATATTGAT-----
>VIR_G3_UW_6_NODE_412134_length_373_1
ATATTTTATATTGAT-----
>VIR_G3_UW_9_NODE_499293_length_185_1
ATATTTTATATTGAT-----
>VIR_G3_UW_36_NODE_1452003_length_83_1
ATATTTTATATTGAT-----
>VIR_G3_UW_31_NODE_51418_length_1516_2
ATATTTTATATTGAT-----
>VIR_G3_UW_27_NODE_22049_length_3531_1
ATATTTTATATTGAT-----
>VIR_G3_UW_9_NODE_692618_length_86_1
ATATTTTATATTGAT-----
>VIR_G3_UW_36_NODE_1393448_length_89_1
ATATTTTATATTGAT-----
>VIR_G3_UW_4_NODE_1196168_length_80_1
ATATTTTATATTGAT-----
>VIR_G3_UW_4_NODE_1099281_length_89_1
ATATTTTATATTGAT-----
>VIR_G3_UW_36_NODE_1401468_length_89_1
ATATTTTATATTGAT-----
>VIR_G3_UW_36_NODE_899632_length_219_1
ATATTTTATATTGAT-----
>VIR_G3_UW_6_NODE_647373_length_236_1
ATATTTTATATTGAT-----
>VIR_G3_UW_36_NODE_753954_length_257_1
ATCTTCTACATAGATGTAGG
>VIR_G3_UW_36_NODE_460387_length_419_1
ATCTTCTACATAGATGTAGG
>VIR_G3_UW_4_NODE_289772_length_548_1
ATCTTCTACATAGATGTAGG
>VIR_G3_UW_4_NODE_668974_length_233_1
ATCTTCTACATAGATGTAGG
>VIR_G3_UW_11_NODE_280647_length_317_1
ATCTTCTACATAGAT-----
>VIR_G3_UW_13_NODE_59522_length_1556_1
ATCTTCTACATAGATGTAGG
>VIR_G3_UW_4_NODE_494883_length_303_1
ATCTTCTATATAGATGTAGG
>VIR_G3_UW_36_NODE_242268_length_773_1
ATCTTCTATATAGATGTAGG
>VIR_G3_UW_2_NODE_279833_length_288_1
ATTTTCTACATAGATGTAGG
>VIR_G3_UW_36_NODE_299465_length_641_1
ATTTTCTACATAGATGTAGG
>VIR_G3_UW_34_NODE_222667_length_451_1
ATTTTCTACATAGATGTAGG
>VIR_G3_UW_6_NODE_322897_length_497_1
ATTTTCTACATAGATGTAGG
>VIR_G3_UW_4_NODE_343672_length_455_1
ATTTTCTACATAGATGTAGG
>VIR_G3_UW_36_NODE_1176107_length_127_1
ATTTTCTACATAGATGTAGG
>VIR_G3_UW_9_NODE_233321_length_446_1
ATTTTCTACATAGATGTAGG
>VIR_G3_UW_6_NODE_154299_length_992_1
ATTTTCTACATAGATGTAGG
>VIR_G3_UW_4_NODE_281928_length_563_1
ATTTTCTACATAGATGTAGG
>VIR_G3_UW_34_NODE_95277_length_955_1
ATTTTCTACATAGATGTAGG
>VIR_G3_UW_12_NODE_278533_length_303_1
ATTTTCTACATAGATGTAGG
>VIR_G3_UW_36_NODE_213511_length_860_1
ATTTTCTATATTGATGTAGG
>VIR_G3_UW_4_NODE_48498_length_2320_1
ATTTTCTATATTGATGTAGG
>VIR_G3_UW_1_NODE_388781_length_315_1
ATTTTCTATATTGATGTAGG
>VIR_G3_UW_4_NODE_29134_length_3299_4
ATTTTCTATATTGATGTAGG
>VIR_G3_UW_6_NODE_557689_length_269_1
ATTTTCTATATTGATGTAGG
>VIR_G3_UW_36_NODE_453029_length_426_1
ATTTTCTATATTGATGTAGG
>VIR_G3_UW_4_NODE_605556_length_251_1
ATTTTCTATATTGATGTAGG
>VIR_G3_UW_36_NODE_219870_length_839_1
ATTTTCTATATTGATGTAGG
>VIR_G3_UW_4_NODE_65707_length_1861_1
ATTTTCTATATTGATGTAGG
>VIR_G3_UW_6_NODE_167945_length_923_1
ATTTTCTATATTGATGTAGG
>VIR_G3_UW_13_NODE_62888_length_1485_1
ATTTTCTATATTGATGTAGG
>VIR_G3_UW_36_NODE_202281_length_901_1
ATTTTCTATATTGATGTAGG
>VIR_G3_UW_27_NODE_98052_length_1006_1
ATTTTCTATATTGATGTAGG
>VIR_G3_UW_11_NODE_338230_length_267_1
ATTTTTTATATCGATGTTGG
>VIR_G3_UW_20_NODE_16299_length_4936_7
ATTTTCTACATTGATGTTGG
>VIR_G3_UW_4_NODE_400602_length_380_1
ATTTTCTATATTGATGTTGG
>VIR_G3_UW_36_NODE_1082512_length_153_1
ATTTTCTATATTGATGTTGG
>VIR_G3_UW_4_NODE_932828_length_117_1
ATTTTCTATATTGATGTTGG
>VIR_G3_UW_36_NODE_337370_length_575_1
ATTTTCTATATTGATGTTGG
>VIR_G3_UW_6_NODE_982235_length_104_1
ATTTTCTATATTGATGTTGG
>VIR_G3_UW_36_NODE_1287578_length_104_1
ATTTTCTATATTGATGTTGG
>VIR_G3_UW_6_NODE_994018_length_102_1
ATTTTCTATATTGATGTTGG
>VIR_G2_UW_26_NODE_43896_length_284_1
ATTTTCTATATTGATGTTGG
>VIR_G1_St_3_5_m_NODE_9649_1
ATTTTCTATATTGATGTTGG
>VIR_G1_UW_26_NODE_48931_length_318_1
ATTTTCTATATTGATGTTGG
>VIR_G3_UW_34_NODE_408192_length_239_1
ATTTTCTATATTGATGTTGG
>VIR_G3_UW_34_NODE_511384_length_155_1
ATTTTCTATATTGATGTTGG
>VIR_G3_UW_4_NODE_865359_length_136_1
ATTTTCTATATTGATGTTGG
>VIR_G3_UW_9_NODE_565195_length_134_1
ATTTTCTATATTGATGTTGG
>VIR_G3_UW_6_NODE_717810_length_206_1
ATTTTCTATATTGATGTTGG
>VIR_G3_UW_12_NODE_14881_length_4156_1
ATTTTCTATATTGATGTTGG
>VIR_G3_UW_9_NODE_344373_length_290_1
ATTTTCTATATTGATGTTGG
>VIR_G3_UW_13_NODE_22085_length_3495_3
ATTTTCTATATTGATGTTGG
>VIR_G3_UW_11_NODE_94788_length_958_1
ATTTTCTATATTGATGTTGG
>VIR_G3_UW_27_NODE_607_length_37595_22
ATTTTCTATATTGATGTTGG
>VIR_G3_UW_12_NODE_50787_length_1585_1
ATTTTCTATATTGATGTTGG
>VIR_G3_UW_9_NODE_273862_length_369_1
ATTTTCTATATTGATGTTGG
>VIR_G1_St_5_60_m_NODE_7544_1
ATTTTCTATATTGATGTTGG
>VIR_G3_UW_13_NODE_16650_length_4347_4
ATTTTCTATATTGATGTTGG
>VIR_G3_UW_20_NODE_17297_length_4716_6
ATTTTCTATATTGATGTTGG
>VIR_G3_UW_11_NODE_231668_length_390_1
ATTTTCTATATTGATGTTGG
>VIR_G3_UW_11_NODE_153027_length_620_1
ATTTTCTATATTGATGTTGG
>VIR_G1_UW_14_NODE_6297_length_1986_1
ATTTTCTATATTGATGTTGG
>VIR_G3_UW_18_NODE_2555_length_3022_2
ATTTTCTATATTGATGTTGG
>VIR_G3_UW_12_NODE_84496_length_1034_1
ATTTTCTATATTGATGTTGG
>VIR_G3_UW_20_NODE_27936_length_3250_4
ATTTTCTATATTGATGTTGG
>VIR_G3_UW_4_NODE_111335_length_1252_1
ATTTTCTATATTGATGTTGG
>VIR_G3_UW_4_NODE_28367_length_3359_3
ATTTTCTATATTGATGTTGG
>VIR_G3_UW_11_NODE_344017_length_263_1
ATTTTCTATATTGATGTTGG
>VIR_G3_UW_6_NODE_10851_length_6761_6
ATTTTCTATATTGACGTAGG
>VIR_G3_UW_20_NODE_56491_length_1860_1
ATTTTCTACATAGATGTTGG
>VIR_G3_UW_4_NODE_215568_length_724_1
ATTTTCTATATAGATGTAGG
>VIR_G3_UW_31_NODE_39846_length_1843_1
ATTTTCTATATTGATGTCGG
>VIR_G3_UW_27_NODE_26585_length_3030_1
ATTTTCTATATTGATGTCGG
>VIR_G3_UW_12_NODE_11334_length_5090_1
ATTTTCTATATTGATGTCGG
>VIR_G3_UW_9_NODE_71269_length_1363_1
ATTTTCTATATTGATGTCGG
>VIR_G3_UW_13_NODE_180725_length_543_1
ATTTTCTATATTGATGTCGG
>VIR_G3_UW_20_NODE_88797_length_1275_1
ATTTTCTATATTGATGTCGG
>VIR_G3_UW_11_NODE_95400_length_953_1
ATTTTCTATATTGATGTCGG
>VIR_G3_UW_34_NODE_134443_length_719_1
ATTTTCTATATTGATGTCGG
>VIR_G3_UW_6_NODE_75919_length_1740_1
ATTTTCTATATTGATGTCGG
>VIR_G3_UW_36_NODE_68652_length_2041_1
ATTTTCTATATTGATGTCGG
>VIR_G3_UW_1_NODE_581404_length_234_1
ATTTTCTATATTGATGTCGG
>VIR_G3_UW_34_NODE_166933_length_594_1
ATTTTC--------------
>VIR_G3_UW_6_NODE_654794_length_234_1
--ATT---------------
>VIR_G3_UW_12_NODE_304098_length_275_1
--ATT---------------
>VIR_G3_UW_36_NODE_400511_length_485_1
ATTTTCTATATTGATGTTGG
>VIR_G3_UW_6_NODE_1025989_length_98_1
ATTTTCTATATTGATGTTGG
>VIR_G3_UW_4_NODE_1041290_length_98_1
ATTTTCTATATTGATGTTGG
>VIR_G3_UW_4_NODE_1046417_length_96_1
ATTTTCTATATTGATGTTGG
>VIR_G3_UW_36_NODE_1331289_length_98_1
ATTTTCTATATTGATGTTGG
>VIR_G3_UW_13_NODE_263185_length_335_1
ATTTTCTATATTGATGTTGG
>VIR_G3_UW_27_NODE_471519_length_140_1
ATTTTCTATATTGATGTTGG
>VIR_G3_UW_27_NODE_468430_length_143_1
ATTTTCTATATTGATGTTGG
>VIR_G3_UW_6_NODE_977945_length_105_1
ATTTTCTATATTGATGTTGG
>VIR_G3_UW_4_NODE_992729_length_105_1
ATTTTCTATATTGATGTTGG
>VIR_G3_UW_36_NODE_1271971_length_107_1
ATTTTCTATATTGATGTTGG
>VIR_G3_UW_4_NODE_983576_length_107_1
ATTTTCTATATTGATGTTGG
>VIR_G3_UW_6_NODE_979127_length_105_1
ATTTTCTATATTGATGTTGG
>VIR_G3_UW_6_NODE_978345_length_105_1
ATTTTCTATATTGATGTTGG
>VIR_G3_UW_9_NODE_274724_length_368_1
ATTTTCTATATTGATGTTGG
>VIR_G3_UW_36_NODE_1234671_length_113_1
ATTTTCTATATTGATGTTGG
>VIR_G3_UW_27_NODE_634008_length_86_1
ATTTTCTATATTGATGTTGG
>VIR_G3_UW_13_NODE_630404_length_86_1
ATTTTCTATATTGATGTTGG
>VIR_G3_UW_4_NODE_1129595_length_86_1
ATTTTCTATATTGATGTTGG
>VIR_G3_UW_36_NODE_1273591_length_107_1
ATTTTCTATATTGATGTTGG
>VIR_G3_UW_6_NODE_997659_length_101_1
ATTTTCTATATTGATGTTGG
>VIR_G3_UW_6_NODE_1194108_length_79_1
ATTTTCTATATTGATGTTGG
>VIR_G3_UW_6_NODE_716730_length_207_1
ATTTTCTATATTGATGTTGG
>VIR_G3_UW_4_NODE_332637_length_472_1
ATTTTCTATATTGATGTTGG
>VIR_G3_UW_31_NODE_41073_length_1802_2
ATTTTCTATATTGATGTTGG
>VIR_G3_UW_27_NODE_297763_length_287_1
ATTTTCTATATTGATGTTGG
>VIR_G3_UW_20_NODE_347400_length_319_1
ATTTTCTATATTGATGTTGG
>VIR_G3_UW_6_NODE_752595_length_182_1
ATTTTCTATATTGATGTTGG
>VIR_G3_UW_20_NODE_690699_length_104_1
ATTTTCTATATTGATGTTGG
>VIR_G3_UW_6_NODE_1071203_length_92_1
ATTTTCTATATTGATGTTGG
>VIR_G3_UW_11_NODE_609824_length_92_1
ATTTTCTATATTGATGTTGG
>VIR_G3_UW_27_NODE_606927_length_92_1
ATTTTCTATATTGATGTTGG
>VIR_G3_UW_6_NODE_1061092_length_92_1
ATTTTCTATATTGATGTTGG
>VIR_G3_UW_9_NODE_668517_length_92_1
ATTTTCTATATTGATGTTGG
>VIR_G3_UW_6_NODE_1063215_length_92_1
ATTTTCTATATTGATGTTGG
>VIR_G3_UW_36_NODE_1380139_length_92_1
ATTTTCTATATTGATGTTGG
>VIR_G3_UW_6_NODE_1072583_length_92_1
ATTTTCTATATTGATGTTGG
>VIR_G3_UW_36_NODE_1371984_length_92_1
ATTTTCTATATTGATGTTGG
>VIR_G3_UW_27_NODE_618754_length_89_1
ATTTTCTATATTGATGTTGG
>VIR_G3_UW_36_NODE_1393269_length_89_1
ATTTTCTATATTGATGTTGG
>VIR_G3_UW_6_NODE_988844_length_104_1
ATTTTCTATATTGATGTTGG
>VIR_G3_UW_36_NODE_1496846_length_80_1
ATTTTCTATATTGATGTTGG
>VIR_G3_UW_36_NODE_1485756_length_80_1
ATTTTCTATATTGATGTTGG
>VIR_G3_UW_34_NODE_665131_length_80_1
ATTTTCTATATTGATGTTGG
>VIR_G3_UW_27_NODE_672721_length_80_1
ATTTTCTATATTGATGTTGG
>VIR_G3_UW_6_NODE_348813_length_455_1
ATTTTCTATATTGATGTTGG
>VIR_G3_UW_4_NODE_355335_length_437_1
ATTTTCTATATTGATGTTGG
>VIR_G3_UW_6_NODE_1001588_length_101_1
ATTTTCTATATTGATGTT--
>VIR_G3_UW_27_NODE_566403_length_101_1
ATTTTCTATATTGATGTT--
>VIR_G3_UW_9_NODE_622480_length_107_1
ATTTTCTATATTGATGTT--
>VIR_G3_UW_20_NODE_682574_length_107_1
ATTTTCTATATTGATGTT--
>VIR_G3_UW_12_NODE_526212_length_107_1
ATTTTCTATATTGATGTT--
>VIR_G3_UW_11_NODE_520484_length_128_1
ATTTTCTATATTGATGTT--
>VIR_G3_UW_4_NODE_893585_length_128_1
ATTTTCTATATTGATGTTGG
>VIR_G3_UW_36_NODE_1172428_length_128_1
ATTTTCTATATTGATGTTGG
>VIR_G3_UW_6_NODE_879910_length_128_1
ATTTTCTATATTGATGTTGG
>VIR_G3_UW_11_NODE_436676_length_203_1
ATTTTCTATATTGATGTTGG
>VIR_G3_UW_27_NODE_408590_length_203_1
ATTTTCTATATTGATGTTGG
>VIR_G3_UW_34_NODE_325926_length_299_1
ATTTTCTATATTGATGTTGG
>VIR_G3_UW_11_NODE_548102_length_113_1
ATTTTCTATATTGATGTTGG
>VIR_G3_UW_6_NODE_1087157_length_89_1
ATTTTCTATATTGATGTTGG
>VIR_G3_UW_6_NODE_989858_length_104_1
ATTTTCTATATTGATGTTGG
>VIR_G3_UW_6_NODE_1092761_length_89_1
ATTTTCTATATTGATGTTGG
>VIR_G3_UW_4_NODE_933979_length_117_1
ATTTTCTATATTGATGTTGG
>VIR_G3_UW_36_NODE_1217921_length_117_1
ATTTTCTATATTGATGTTGG
>VIR_G3_UW_4_NODE_940497_length_116_1
ATTTTCTATATTGATGTTGG
>VIR_G3_UW_36_NODE_1223122_length_116_1
ATTTTCTATATTGATGTTGG
>VIR_G3_UW_6_NODE_902921_length_122_1
ATTTTCTATATTGATGTTGG
>VIR_G3_UW_4_NODE_589475_length_257_1
ATTTTCTATATTGATGTTGG
>VIR_G3_UW_36_NODE_753750_length_257_1
ATTTTCTATATTGATGTTGG
>VIR_G3_UW_11_NODE_303143_length_294_1
ATTTTCTATATTGATGTTGG
>VIR_G3_UW_11_NODE_54957_length_1496_1
ATTTTCTATATTGATGTTGG
>VIR_G3_UW_9_NODE_333874_length_299_1
ATTTTCTATATTGATGTTGG
>VIR_G3_UW_6_NODE_350741_length_452_1
ATTTTCTATATTGATGTTGG
>VIR_G3_UW_27_NODE_37487_length_2303_3
ATTTTCTATATTGATGTTGG
>VIR_G3_UW_4_NODE_345415_length_452_1
ATTTTCTATATTGATGTTGG
>VIR_G3_UW_6_NODE_1094068_length_89_1
ATTTTCTATATTGATGTTGG
>VIR_G3_UW_11_NODE_28468_length_2478_4
ATTTTCTATATTGATGTTGG
>VIR_G3_UW_36_NODE_356812_length_545_1
ATTTTCTATATTGATGTTGG
>VIR_G3_UW_9_NODE_388272_length_260_1
ATTTTCTATATTGATGTTGG
>VIR_G3_UW_20_NODE_36279_length_2646_1
ATTTTCTATATTGATGTTGG
>VIR_G3_UW_6_NODE_543859_length_275_1
ATTTTCTATATTGATGTTGG
>VIR_G3_UW_4_NODE_188841_length_814_1
ATTTTCTATATTGATGTTGG
>VIR_G3_UW_11_NODE_300154_length_297_1
ATTTTCTATATTGATGTTGG
>VIR_G3_UW_36_NODE_299371_length_641_1
ATTTTCTATATTGATGTTGG
>VIR_G3_UW_36_NODE_1081562_length_154_1
ATTTTCTATATTGATGTTGG
>VIR_G3_UW_4_NODE_1049163_length_96_1
ATTTTCTATATTGATGTTGG
>VIR_G3_UW_6_NODE_989872_length_104_1
ATTTTCTATATTGATGTT--
>VIR_G3_UW_6_NODE_29892_length_3428_1
ATTTTCTATATTGATGTTGG
>VIR_G3_UW_36_NODE_638393_length_300_1
ATTTTCTATATTGATGTTGG
>VIR_G3_UW_4_NODE_29622_length_3258_3
ATTTTCTATATTGATGTTGG
>VIR_G3_UW_4_NODE_445364_length_338_1
ATTTTCTATATTGATGTTGG
>VIR_G3_UW_6_NODE_201783_length_785_1
ATTTTCTATATTGATGTTGG
>VIR_G3_UW_13_NODE_135397_length_737_1
ATTTTCTATATTGATGTTGG
>VIR_G3_UW_36_NODE_274622_length_692_1
ATTTTCTATATTGATGTTGG
>VIR_G3_UW_9_NODE_565234_length_134_1
ATTTTCTATATTGATGTTGG
>VIR_G3_UW_27_NODE_190494_length_506_1
ATTTTCTATATTGATGTTGG
>VIR_G3_UW_13_NODE_248835_length_359_1
ATTTTCTATATTGATGTTGG
>VIR_G3_UW_6_NODE_375528_length_416_1
ATTTTCTATATTGATGTTGG
>VIR_G3_UW_31_NODE_36317_length_1978_1
ATTTTCTATATTGATGTTGG
>VIR_G3_UW_4_NODE_332226_length_473_1
ATTTTCTATATTGATGTTGG
>VIR_G3_UW_4_NODE_219463_length_712_1
ATTTTCTATATTGATGTTGG
>VIR_G3_UW_6_NODE_584239_length_257_1
ATTTTCTATATTGATGTT--
>VIR_G3_UW_36_NODE_308547_length_624_1
ATTTTCTATATTGATGTTGG
>VIR_G3_UW_27_NODE_45144_length_1976_3
ATTTTCTATATTGATGTT--
>VIR_G3_UW_36_NODE_1460590_length_83_1
ATTTTCTATATTGATGTTGG
>VIR_G3_UW_13_NODE_285402_length_305_1
ATTTTCTATATTGATGTTGG
>VIR_G3_UW_6_NODE_307876_length_524_2
ATTTTCTATATTGATGTTGG
>VIR_G3_UW_6_NODE_69234_length_1868_1
ATTTTCTATATTGATGTTGG
>VIR_G3_UW_20_NODE_162723_length_741_1
ATTTTCTATATTGATGTTGG
>VIR_G3_UW_23_NODE_230540_length_317_1
ATTTTCTATATTGATGTTGG
>VIR_G3_UW_4_NODE_77277_length_1651_2
ATTTTCTATATTGATGTTGG
>VIR_G3_UW_36_NODE_54050_length_2421_1
ATTTTCTATATTGATGTTGG
>VIR_G3_UW_6_NODE_330498_length_485_1
ATTTTCTATATTGATGTTGG
>VIR_G3_UW_4_NODE_20402_length_4200_3
ATTTTCTATATTGATGTTGG
>VIR_G3_UW_36_NODE_47624_length_2646_3
ATTTTCTATATTGATGTTGG
>VIR_G3_UW_13_NODE_365863_length_239_1
ATTTTCTATATTGATGTTGG
>VIR_G3_UW_11_NODE_111043_length_835_1
ATTTTCTATATTGATGTTGG
>VIR_G3_UW_11_NODE_12075_length_4636_7
ATATTTTACATCGATGTAGG
>VIR_G3_UW_31_NODE_18_length_67113_88
ATATTTTACATCGATGTAGG
>VIR_G3_UW_36_NODE_17652_length_5157_2
ATTTTCTACATCGATGTAGG
>VIR_G3_UW_6_NODE_136459_length_1098_1
ATTTTCTACATCGATGTAGG
>VIR_G3_UW_36_NODE_717160_length_269_1
ATTTTCTACATTGATGTAGG
>VIR_G3_UW_4_NODE_132565_length_1093_2
ATTTTCTACATTGATGTAGG
>VIR_G3_UW_36_NODE_75500_length_1906_1
ATTTTCTACATTGATGTAGG
>VIR_G3_UW_36_NODE_440522_length_439_1
ATTTTCTACATTGATGTAGG
>VIR_G3_UW_27_NODE_8464_length_7318_1
ATTTTTTACATTGATGTAGG
>VIR_G3_UW_13_NODE_8261_length_7318_1
ATTTTTTACATTGATGTAGG
>VIR_G3_UW_11_NODE_9092_length_5651_3
ATTTTTTACATTGATGTAGG
>VIR_G3_UW_4_NODE_536043_length_280_1
ATTTTTTACATTGATGTAGG
>VIR_G3_UW_6_NODE_670527_length_230_1
ATATTCTACATTGATGTGGG
>VIR_G3_UW_36_NODE_55365_length_2382_1
ATATTCTACATTGATGTGGG
>VIR_G3_UW_20_NODE_207765_length_583_1
ATATTCTACATTGATGTGGG
>VIR_G3_UW_23_NODE_222534_length_329_1
ATATTCTACATTGATGTGGG
>VIR_G3_UW_6_NODE_383038_length_407_1
ATATTCTACATTGATGTAGG
>VIR_G3_UW_4_NODE_239384_length_658_1
ATATTCTACATTGATGTAGG
>VIR_G3_UW_6_NODE_346647_length_459_1
ATATTCTACATTGATGTAGG
>VIR_G3_UW_36_NODE_554634_length_344_1
ATATTCTACATTGATGTAGG
>VIR_G3_UW_1_NODE_482667_length_266_1
ATATTCTACATTGATGTAGG
>VIR_G3_UW_12_NODE_83653_length_1043_1
ATATTCTACATTGATGTAGG
>VIR_G3_UW_36_NODE_580985_length_329_1
ATATTCTACATTGATGTAGG
>VIR_G3_UW_18_NODE_110493_length_259_1
ATATTCTACATTGATGTAGG
>VIR_G3_UW_12_NODE_40907_length_1897_1
ATATTCTACATTGATGTAGG
>VIR_G3_UW_20_NODE_676_length_37589_27
ATTTTTAGAATTGATGTAGG
>VIR_G3_UW_12_NODE_4858_length_9339_4
ATTTTTAGAATTGATGTAGG
>VIR_G3_UW_13_NODE_15378_length_4612_5
ATTTTTAGAATTGATGTAGG
>VIR_G3_UW_27_NODE_1383_length_25603_16
ATTTTTAGAATTGATGTAGG
>VIR_G3_UW_23_NODE_14503_length_3184_3
ATTTTTAGAATTGATGTAGG
>VIR_G3_UW_1_NODE_347404_length_346_1
---------------GTAGG
>VIR_G3_UW_1_NODE_604028_length_228_1
ATATTCTACATTGACGTAGG
>VIR_G3_UW_4_NODE_692006_length_227_1
ATATTCTACATTGACGTAGG
>VIR_G3_UW_36_NODE_695556_length_276_1
ATATTCTACATTGACGTAGG
>VIR_G3_UW_36_NODE_492054_length_390_1
ATATTCTACATTGACGTAGG
>VIR_G3_UW_36_NODE_709371_length_272_1
ATATTCTACATTGACGTAGG
>VIR_G3_UW_1_NODE_595043_length_230_1
ATATTCTACATTGACGTAGG
>VIR_G3_UW_4_NODE_305741_length_518_1
------------GACGTAGG
>VIR_G3_UW_4_NODE_1094631_length_90_1
------------GACGTAGG
>VIR_G3_UW_9_NODE_8876_length_6588_1
ATATTCTATATTGATGTAGG
>VIR_G3_UW_27_NODE_14700_length_4845_4
ATATTCTATATTGATGTAGG
>VIR_G3_UW_13_NODE_39272_length_2201_1
ATATTCTATATTGATGTAGG
>VIR_G3_UW_27_NODE_3263_length_14316_14
ATATTCTATATTGATGTAGG
>VIR_G3_UW_12_NODE_4328_length_10168_4
ATATTCTATATTGATGTAGG
>VIR_G3_UW_11_NODE_7464_length_6409_1
ATATTCTATATTGATGTAGG
>VIR_G3_UW_6_NODE_19773_length_4559_3
ATATTCTATATTGATGTAGG
>VIR_G3_UW_34_NODE_84705_length_1045_1
ATATTCTATATTGATGTAGG
>VIR_G3_UW_31_NODE_117872_length_758_1
ATATTCTATATTGATGTAGG
>VIR_G2_UW_32_NODE_11400_length_537_1
ATATTCTATATTGATGTAGG
>VIR_G3_UW_36_NODE_262030_length_721_1
ATATTCTATATTGATGTAGG
>VIR_G3_UW_4_NODE_291696_length_544_1
ATATTCTATATTGATGTAGG
>VIR_G3_UW_36_NODE_1007807_length_173_1
ATATTCTATATTGATGTAGG
>VIR_G3_UW_27_NODE_36102_length_2372_2
ATATTCTATATTGATGTAGG
>VIR_G3_UW_31_NODE_140806_length_642_1
ATATTCTATATTGATGTAGG
>VIR_G3_UW_13_NODE_34900_length_2420_3
ATATTCTATATTGATGTAGG
>VIR_G3_UW_9_NODE_123170_length_852_1
ATATTCTATATTGATGTAGG
>VIR_G3_UW_6_NODE_516229_length_290_1
ATATTCTATATTGATGTAGG
>VIR_G3_UW_4_NODE_99473_length_1367_1
ATATTCTATATTGATGTAGG
>VIR_G3_UW_6_NODE_617722_length_245_1
ATATTCTATATTGATGTAGG
>VIR_G3_UW_11_NODE_85838_length_1042_1
ATATTCTATATTGATGTAGG
>VIR_G3_UW_36_NODE_245401_length_764_1
ATATTCTATATTGATGTAGG
>VIR_G3_UW_4_NODE_663926_length_234_1
ATATTCTATATTGATGTAGG
>VIR_G3_UW_36_NODE_319361_length_605_1
ATATTCTATATTGATGTAGG
>VIR_G3_UW_6_NODE_801286_length_155_1
ATATTCTATATTGATGTAGG
>VIR_G3_UW_11_NODE_43924_length_1787_2
ATATTCTATATTGATGTAGG
>VIR_G3_UW_36_NODE_61937_length_2196_4
ATATTCTATATTGATGTAGG
>VIR_G3_UW_20_NODE_128864_length_921_1
ATATTCTATATTGATGTAGG
>VIR_G3_UW_36_NODE_1196566_length_122_1
ATATTCTATATTGATGTAGG
>VIR_G3_UW_20_NODE_564650_length_170_1
ATATTCTATATTGATGTAGG
>VIR_G3_UW_4_NODE_789264_length_167_1
ATATTCTATATTGATGTAGG
>VIR_G3_UW_20_NODE_19424_length_4310_6
ATATTCTATATTGATGTAGG
>VIR_G3_UW_4_NODE_65423_length_1867_1
ATATTCTATATTGATGTAGG
>VIR_G3_UW_36_NODE_919174_length_212_1
ATATTCTATATTGATGTAGG
>VIR_G3_UW_4_NODE_241623_length_652_1
ATATTCTATATTGATGTAGG
>VIR_G3_UW_4_NODE_150043_length_989_1
ATATTCTATATTGATGTAGG
>VIR_G3_UW_6_NODE_483443_length_311_1
ATATTCTATATTGATGTAGG
>VIR_G3_UW_36_NODE_459914_length_419_1
ATATTCTATATTGATGTAGG
>VIR_G3_UW_36_NODE_290131_length_659_1
ATATTCTATATTGATGTAGG
>VIR_G3_UW_4_NODE_310365_length_509_1
ATATTCTATATTGATGTAGG
>VIR_G3_UW_1_NODE_281256_length_419_1
ATATTCTATATTGATGTAGG
>VIR_G3_UW_36_NODE_633127_length_302_1
ATATTCTATATTGATGTAGG
>VIR_G3_UW_23_NODE_44751_length_1405_3
ATATTCTATATTGATGTAGG
>VIR_G3_UW_20_NODE_29539_length_3113_3
ATATTCTATATTGATGTAGG
>VIR_G3_UW_12_NODE_6807_length_7451_8
ATATTCTATATTGATGTAGG
>VIR_G3_UW_6_NODE_150187_length_1015_1
ATATTCTATATTGATGTAGG
>VIR_G3_UW_36_NODE_170369_length_1034_1
ATATTCTATATTGATGTAGG
>VIR_G3_UW_9_NODE_28598_length_2794_3
ATATTCTATATTGATGTAGG
>VIR_G3_UW_4_NODE_820449_length_155_1
ATATTCTATATTGATGTAGG
>VIR_G3_UW_13_NODE_71469_length_1329_3
ATATTCTATATTGATGTAGG
>VIR_G3_UW_11_NODE_123728_length_757_1
ATATTCTATATTGATGTAGG
>VIR_G3_UW_20_NODE_108108_length_1077_1
ATATTCTATATTGATGTAGG
>VIR_G3_UW_12_NODE_158006_length_578_1
ATATTCTATATTGATGTAGG
>VIR_G3_UW_4_NODE_6839_length_8564_5
ATATTCTATATTGATGTAGG
>VIR_G3_UW_36_NODE_2148_length_19104_4
ATATTCTATATTGATGTAGG
>VIR_G3_UW_6_NODE_137943_length_1088_1
ATATTCTATATTGATGTAGG
>VIR_G3_UW_13_NODE_371094_length_236_1
ATATTCTATATTGATGTAGG
>VIR_G3_UW_4_NODE_898251_length_126_1
ATATTCTATATTGATGTAGG
>VIR_G3_UW_36_NODE_1177664_length_126_1
ATATTCTATATTGATGTAGG
>VIR_G3_UW_27_NODE_12_length_153714_40
ATATTCTATATTGATGTAGG
>VIR_G3_UW_13_NODE_3813_length_12623_9
ATATTCTATATTGATGTAGG
>VIR_G3_UW_6_NODE_28253_length_3569_3
ATATTCTATATTGATGTAGG
>VIR_G3_UW_12_NODE_4087_length_10599_15
ATATTCTATATTGATGTAGG
>VIR_G3_UW_36_NODE_224100_length_826_1
ATATTCTATATTGATGTAGG
>VIR_G3_UW_36_NODE_218132_length_845_1
ATATTCTATATTGATGTAGG
>VIR_G3_UW_20_NODE_903_length_33641_12
ATATTCTATATTGATGTAGG
>VIR_G2_UW_32_NODE_20991_length_358_1
ATATTCTATATTGATGTAGG
>VIR_G3_UW_20_NODE_23_length_139606_179
ATATTCTATATTGATGTAGG
>VIR_G3_UW_12_NODE_3776_length_11248_3
ATATTCTATATTGATGTAGG
>VIR_G3_UW_27_NODE_4064_length_12326_3
ATATTCTATATTGATGTAGG
>VIR_G3_UW_13_NODE_76409_length_1253_1
ATATTCTATATTGATGTAGG
>VIR_G3_UW_4_NODE_375291_length_410_1
ATATTCTATATTGATGTAGG
>VIR_G3_UW_36_NODE_606950_length_315_1
ATATTCTATATTGATGTGGG
>VIR_G3_UW_2_NODE_113316_length_577_1
ATATTCTATATTGATGTGGG
>VIR_G3_UW_4_NODE_953905_length_113_1
ATATTCTATATTGATGTGGG
>VIR_G3_UW_4_NODE_956038_length_113_1
ATATTCTATATTGATGTGGG
>VIR_G3_UW_36_NODE_992996_length_179_1
ATATTCTATATTGATGTGGG
>VIR_G3_UW_1_NODE_551702_length_242_1
ATATTCTATATTGATGTGGG
>VIR_G3_UW_36_NODE_121775_length_1342_1
ATATTCTATATTGATGTGGG
>VIR_G3_UW_34_NODE_61962_length_1320_1
ATATTCTATATTGATGTGGG
>VIR_G3_UW_4_NODE_924743_length_119_1
ATATTCTATATTGATGTGGG
>VIR_G3_UW_6_NODE_316549_length_508_1
ATATTCTATATTGATGTGGG
>VIR_G3_UW_12_NODE_78683_length_1101_2
ATATTCTATATTGATGTGGG
>VIR_G3_UW_36_NODE_36452_length_3178_3
ATATTCTATATTGATGTCGG
>VIR_G3_UW_6_NODE_87258_length_1566_2
ATATTCTATATTGATGTCGG
>VIR_G3_UW_36_NODE_663590_length_289_1
ATATTCTATATTGATGTCGG
>VIR_G3_UW_34_NODE_204351_length_492_1
ATATTCTATATTGATGTCGG
>VIR_G3_UW_36_NODE_44656_length_2768_1
ATATTCTATATTGATGTCGG
>VIR_G3_UW_4_NODE_569986_length_265_1
ATATTCTATATTGATGTCGG
>VIR_G3_UW_23_NODE_6970_length_5300_8
ATATTCTATATTGATGTCGG
>VIR_G3_UW_1_NODE_343762_length_350_1
ATATTCTATATTGATGTCGG
>VIR_G3_UW_36_NODE_628667_length_304_1
ATATTCTATATTGATGTCGG
>VIR_G3_UW_36_NODE_850781_length_233_1
ATATTCTATATTGATGTCGG
>VIR_G3_UW_13_NODE_206379_length_461_1
ATATTCTATATTGAT-----
>VIR_G3_UW_36_NODE_1403148_length_89_1
ATATTCTATATTGAT-----
>VIR_G3_UW_36_NODE_1394148_length_89_1
ATATTCTATATTGAT-----
>VIR_G2_UW_32_NODE_68074_length_238_1
ATATTCTACATTGATGTTGG
>VIR_G3_UW_36_NODE_74_length_63969_6
ATATTCTACATTGATGTTGG
>VIR_G3_UW_4_NODE_51_length_66921_60
ATATTCTACATTGATGTTGG
>VIR_G3_UW_6_NODE_635_length_34630_17
ATATTCTACATTGATGTTGG
>VIR_G3_UW_1_NODE_46084_length_1549_1
ATATTCTACATTGATGTTGG
>VIR_G3_UW_36_NODE_816730_length_241_1
ATATTCTACATTGATGTTGG
>VIR_G3_UW_4_NODE_436171_length_346_1
ATATTCTACATTGATGTTGG
>VIR_G3_UW_27_NODE_95181_length_1034_1
ATATTCTACATTGATGTTGG
>VIR_G3_UW_4_NODE_909630_length_123_1
ATATTCTACATTGATGTTGG
>VIR_G3_UW_9_NODE_119792_length_873_1
ATATTCTACATTGATGTTGG
>VIR_G3_UW_27_NODE_163521_length_605_1
ATATTCTACATTGATGTTGG
>VIR_G3_UW_12_NODE_224573_length_390_1
ATATTCTACATTGATGTTGG
>VIR_G3_UW_13_NODE_167317_length_593_1
ATATTCTACATTGATGTTGG
>VIR_G3_UW_11_NODE_171744_length_553_1
ATATTCTACATTGATGTTGG
>VIR_G3_UW_31_NODE_241760_length_335_1
ATATTCTACATTGATGTTGG
>VIR_G3_UW_13_NODE_356363_length_244_1
ATATTCTACATTGATGTTGG
>VIR_G3_UW_31_NODE_347361_length_235_1
ATATTCTACATTGATGTTGG
>VIR_G3_UW_6_NODE_221695_length_720_1
ATATTCTACATTGATGTTGG
>VIR_G3_UW_9_NODE_379175_length_266_1
ATATTCTACATTGATGTTGG
>VIR_G3_UW_4_NODE_600683_length_253_1
ATATTCTACATTGATGTTGG
>VIR_G3_UW_27_NODE_12023_length_5650_4
ATATTCTACATTGATGTTGG
>VIR_G3_UW_13_NODE_28396_length_2865_4
ATATTCTACATTGATGTTGG
>VIR_G3_UW_12_NODE_29001_length_2485_2
ATATTCTACATTGATGTTGG
>VIR_G3_UW_4_NODE_100244_length_1359_1
ATATTCTACATTGATGTTGG
>VIR_G3_UW_20_NODE_146901_length_817_1
ATATTCTACATTGATGTTGG
>VIR_G3_UW_13_NODE_257072_length_345_1
ATATTCTACATTGATGTTGG
>VIR_G3_UW_34_NODE_96114_length_949_1
ATATTCTACATTGATGTTGG
>VIR_G3_UW_13_NODE_377746_length_233_1
ATATTCTATATTGACGTTGG
>VIR_G3_UW_20_NODE_270575_length_429_1
ATATTCTATATTGACGTTGG
>VIR_G3_UW_36_NODE_234904_length_794_1
ATATTCTATATTGACGTTGG
>VIR_G3_UW_1_NODE_579864_length_234_1
ATATTCTATATTGACGTTGG
>VIR_G3_UW_36_NODE_6872_length_9409_9
ATATTCTATATTGACGTGGG
>VIR_G3_UW_23_NODE_10404_length_4036_7
ATATTCTACATTGATGTCGG
>VIR_G3_UW_20_NODE_419688_length_265_1
ATATTCTACATCGATGTTGG
>VIR_G3_UW_6_NODE_615396_length_246_1
ATATTCTATATTGACGTAGG
>VIR_G3_UW_12_NODE_90419_length_974_1
ATATTCTATATTGACGTAGG
>VIR_G3_UW_31_NODE_94760_length_925_1
---TTCTATATTGACGTAGG
>VIR_G3_UW_6_NODE_137051_length_1094_1
ATATTCTATATTGACGTAGG
>VIR_G3_UW_13_NODE_8230_length_7331_5
ATATTCTATATTGACGTAGG
>VIR_G3_UW_27_NODE_19111_length_3957_1
ATATTCTATATTGACGTAGG
>VIR_G3_UW_11_NODE_3699_length_10219_9
ATATTCTATATTGACGTAGG
>VIR_G3_UW_11_NODE_499741_length_143_1
ATATTC--------------
>VIR_G3_UW_36_NODE_1145145_length_134_1
ATATTCT--AT---------
>VIR_G3_UW_2_NODE_134521_length_509_1
ATATTCT--AT---------
>VIR_G3_UW_36_NODE_1461323_length_83_1
ATATTCT--AT---------
>VIR_G3_UW_2_NODE_185812_length_389_1
ATATTCT--AT---------
>VIR_G3_UW_4_NODE_996787_length_104_1
ATATTCT--AT---------
>VIR_G3_UW_4_NODE_1056557_length_95_1
ATATTCT--AT---------
>VIR_G3_UW_36_NODE_1350050_length_95_1
ATATTCT--AT---------
>VIR_G3_UW_36_NODE_560730_length_341_1
ATATTCT--AT---------
>VIR_G3_UW_11_NODE_419557_length_221_1
ATATTC--------------
>VIR_G3_UW_36_NODE_451175_length_428_1
ATATTCT--AT---------
>VIR_G3_UW_11_NODE_52443_length_1554_1
ATATTCTACATTGACGTTGG
>VIR_G3_UW_12_NODE_29075_length_2480_1
ATATTCTACATTGACGTTGG
>VIR_G3_UW_6_NODE_42845_length_2659_2
ATATTCTACATTGACGTTGG
>VIR_G3_UW_13_NODE_1856_length_21297_15
ATATTCTACATTGACGTTGG
>VIR_G3_UW_27_NODE_5629_length_9799_3
ATATTCTACATTGACGTTGG
>VIR_G3_UW_36_NODE_2079_length_19541_6
ATATTCTACATTGACGTTGG
>VIR_G3_UW_6_NODE_12915_length_6034_4
ATATTCTACATTGACGTTGG
>VIR_G3_UW_4_NODE_27278_length_3453_2
ATATTCTACATTGACGTTGG
>VIR_G3_UW_2_NODE_412578_length_235_1
ATATTCTACATTGACGTTGG
>VIR_G3_UW_27_NODE_275203_length_314_1
ATATTCTACATTGACGTTGG
>VIR_G3_UW_4_NODE_630180_length_243_1
ATATTCTACATTGACGTTGG
>VIR_G3_UW_36_NODE_711960_length_271_1
ATATTCTACATTGACGTTGG
>VIR_G3_UW_20_NODE_8269_length_8133_6
ATATTCTACATTGACGTTGG
>VIR_G3_UW_12_NODE_8719_length_6194_3
ATATTCTACATTGACGTTGG
>VIR_G3_UW_11_NODE_109510_length_845_1
ATATTCTACATTGACGTTGG
>VIR_G3_UW_13_NODE_6903_length_8301_12
ATATTTTATATCGACGTTGG
>VIR_G3_UW_9_NODE_318_length_42622_43
ATATTTTATATCGACGTTGG
>VIR_G3_UW_6_NODE_5638_length_10312_6
ATATTTTATATCGACGTTGG
>VIR_G3_UW_4_NODE_1411_length_22461_20
ATATTTTATATCGACGTTGG
>VIR_G3_UW_36_NODE_398_length_41400_11
ATATTTTATATCGACGTTGG
>VIR_G3_UW_12_NODE_23594_length_2924_2
ATATTTTATATCGACGTTGG
>VIR_G3_UW_31_NODE_26136_length_2511_4
ATATTTTATATCGACGTTGG
>VIR_G3_UW_34_NODE_2110_length_12059_17
ATATTTTATATCGACGTTGG
>VIR_G3_UW_1_NODE_16003_length_2878_3
ATATTTTATATCGACGTTGG
>VIR_G3_UW_6_NODE_670245_length_230_1
ATTTTCTACATTGACGTTGG
>VIR_G3_UW_36_NODE_546_length_36977_11
ATTTTCTACATTGACGTTGG
>VIR_G3_UW_4_NODE_291_length_44959_11
ATTTTCTACATTGACGTTGG
>VIR_G3_UW_36_NODE_769_length_32433_34
ATTTTCTACATTGACGTTGG
>VIR_G3_UW_4_NODE_77_length_61532_28
ATTTTCTACATTGACGTTGG
>VIR_G3_UW_6_NODE_3018_length_15247_10
ATTTTCTACATTGACGTTGG
>VIR_G3_UW_34_NODE_301_length_33418_1
------------GACGTTGG
>VIR_G3_UW_34_NODE_11289_length_4279_5
------------GACGTTGG
>VIR_G3_UW_27_NODE_38939_length_2234_2
ATATTTTATATCGATGTTGG
>VIR_G3_UW_13_NODE_97802_length_1004_1
ATATTTTATATCGATGTTGG
>VIR_G3_UW_36_NODE_177123_length_1003_1
ATCTTTTACATCGATGTAGG
>VIR_G3_UW_1_NODE_396740_length_310_1
ATATTTTATATTGACGTTGG
>VIR_G3_UW_36_NODE_441581_length_438_1
ATATTTTATATTGACGTTGG
>VIR_G3_UW_4_NODE_162791_length_925_2
ATATTTTATATTGACGTTGG
>VIR_G3_UW_34_NODE_1459_length_15087_1
ATATTTTATATTGACGTTGG
>VIR_G3_UW_11_NODE_12_length_101578_35
ATATTTTATATTGACGTTGG
>VIR_G3_UW_12_NODE_702_length_32440_39
ATATTTTATATTGACGTTGG
>VIR_G3_UW_13_NODE_19_length_113413_48
ATATTTTATATTGACGTTGG
>VIR_G3_UW_27_NODE_130_length_63843_7
ATATTTTATATTGACGTTGG
>VIR_G3_UW_31_NODE_718_length_23967_10
ATATTTTATATTGACGTTGG
>VIR_G3_UW_6_NODE_30_length_87003_34
ATATTTTATATTGACGTTGG
>VIR_G3_UW_9_NODE_18_length_85704_58
ATATTTTATATTGACGTTGG
>VIR_G3_UW_36_NODE_19369_length_4854_2
ATATTTTATATTGACGTTGG
>VIR_G2_UW_35_NODE_13149_length_311_1
ATATTTTATATTGACGTTGG
>VIR_G3_UW_36_NODE_532665_length_359_1
ATATTTTATATTGACGTTGG
>VIR_G3_UW_4_NODE_527109_length_285_1
ATATTTTATATTGACGTTGG
>VIR_G3_UW_4_NODE_107280_length_1289_1
ATATTTTATATTGACGTTGG
>VIR_G3_UW_36_NODE_113985_length_1411_2
ATATTTTATATTGACGTTGG
>VIR_G3_UW_6_NODE_311062_length_518_1
ATATTTTATATTGACGTTGG
>VIR_G3_UW_27_NODE_183840_length_529_1
ATATTTTATATTGACGTTGG
>VIR_G3_UW_1_NODE_69844_length_1190_2
ATATTTTATATTGACGTTGG
>VIR_G3_UW_1_NODE_279085_length_422_1
ATATTTTATATTGACGTTGG
>VIR_G3_UW_2_NODE_300529_length_274_1
ATATTTTATATTGACGTTGG
>VIR_G3_UW_1_NODE_618806_length_218_1
ATATTTTATATTGACGTTGG
>VIR_G3_UW_20_NODE_136_length_67064_38
ATATTTTATATTGACGTTGG
>VIR_G3_UW_12_NODE_991_length_27575_17
ATATTTTATATTGACGTTGG
>VIR_G3_UW_27_NODE_2505_length_17364_5
ATATTTTATATTGACGTTGG
>VIR_G3_UW_13_NODE_193240_length_501_1
ATATTTTATATTGACGTTGG
>VIR_G3_UW_13_NODE_1760_length_22087_17
ATATTTTATATTGACGTTGG
>VIR_G3_UW_20_NODE_349688_length_317_1
ATATTTTATATTGACGTTGG
>VIR_G3_UW_13_NODE_66377_length_1418_1
ATATTTTATATTGACGTTGG
>VIR_G3_UW_2_NODE_385328_length_244_1
ATATTATATATTGACGTTGG
>VIR_G3_UW_20_NODE_17342_length_4705_8
ATCTTTTATATTGACGTTGG
>VIR_G3_UW_23_NODE_12030_length_3627_1
ATCTTTTATATTGACGTTGG
>VIR_G1_UW_12_NODE_15567_length_269_1
ATCTTTTA------------
>VIR_G3_UW_6_NODE_927919_length_116_1
ATATTTTATATTGATGTAGG
>VIR_G3_UW_31_NODE_185666_length_475_1
ATATTTTATATTGATGTAGG
>VIR_G3_UW_6_NODE_1086720_length_89_1
ATATTTTATATTGATGTAGG
>VIR_G3_UW_34_NODE_41728_length_1752_3
ATATTTTATATTGATGTAGG
>VIR_G3_UW_6_NODE_22308_length_4201_3
ATATTTTATATTGATGTAGG
>VIR_G3_UW_13_NODE_63994_length_1464_1
ATATTTTATATTGATGTAGG
>VIR_G3_UW_6_NODE_1027062_length_98_1
ATATTTTATATTGATGTAGG
>VIR_G3_UW_4_NODE_552625_length_272_1
ATATTTTATATTGATGTAGG
>VIR_G3_UW_36_NODE_138802_length_1214_1
ATATTTTATATTGATGTAGG
>VIR_G3_UW_6_NODE_1190778_length_80_1
ATATTTTATATTGATGTAGG
>VIR_G3_UW_6_NODE_1156559_length_83_1
ATATTTTATATTGATGTAGG
>VIR_G3_UW_6_NODE_1070576_length_92_1
ATATTTTATATTGATGTAGG
>VIR_G3_UW_6_NODE_516020_length_290_1
ATATTTTATATTGATGTAGG
>VIR_G3_UW_11_NODE_158511_length_600_1
ATATTTTATATTGATGTAGG
>VIR_G3_UW_31_NODE_283798_length_280_1
ATATTTTATATTGATGTAGG
>VIR_G3_UW_34_NODE_83984_length_1052_1
ATATTTTATATTGATGTAGG
>VIR_G3_UW_4_NODE_462719_length_325_1
ATATTTTATATTGATGTAGG
>VIR_G3_UW_6_NODE_737233_length_194_1
ATATTTTATATTGATGTAGG
>VIR_G3_UW_6_NODE_521594_length_287_1
ATATTTTATATTGATGTAGG
>VIR_G3_UW_13_NODE_52133_length_1742_3
ATATTTTATATTGATGTAGG
>VIR_G3_UW_34_NODE_34263_length_2013_1
ATATTTTATATTGATGTAGG
>VIR_G3_UW_11_NODE_15672_length_3845_3
ATATTTTATATTGATGTAGG
>VIR_G3_UW_9_NODE_27354_length_2892_1
ATATTTTATATTGATGTAGG
>VIR_G3_UW_27_NODE_14697_length_4846_3
ATATTTTATATTGATGTAGG
>VIR_G3_UW_12_NODE_14916_length_4150_4
ATATTTTATATTGATGTAGG
>VIR_G3_UW_31_NODE_76904_length_1101_1
ATATTTTATATTGATGTAGG
>VIR_G3_UW_6_NODE_357396_length_442_1
ATATTTTATATTGATGTAGG
>VIR_G3_UW_13_NODE_61231_length_1518_1
ATATTTTATATTGATGTAGG
>VIR_G3_UW_4_NODE_210441_length_740_1
ATATTTTATATTGATGTAGG
>VIR_G3_UW_6_NODE_133106_length_1120_1
ATATTTTATATTGATGTAGG
>VIR_G3_UW_34_NODE_100969_length_912_1
ATATTTTATATTGATGTAGG
>VIR_G3_UW_36_NODE_555275_length_344_1
ATATTTTATATTGATGTAGG
>VIR_G3_UW_36_NODE_1156530_length_131_1
ATATTTTATATTGATGTAGG
>VIR_G3_UW_6_NODE_597332_length_252_1
ATATTTTATATTGATGTAGG
>VIR_G3_UW_4_NODE_47467_length_2354_2
ATATTTTATATTGATGTAGG
>VIR_G3_UW_36_NODE_222118_length_832_1
ATATTTTATATTGATGTAGG
>VIR_G3_UW_36_NODE_980848_length_185_1
ATATTTTATATTGATGTAGG
>VIR_G3_UW_36_NODE_276027_length_689_1
ATATTTTATATTGATGTAGG
>VIR_G3_UW_34_NODE_20775_length_2833_5
ATATTTTATATTGATGTAGG
>VIR_G3_UW_27_NODE_2562_length_17011_6
ATATTTTATATTGATGTAGG
>VIR_G3_UW_20_NODE_19977_length_4218_3
ATATTTTATATTGATGTAGG
>VIR_G3_UW_13_NODE_1871_length_21141_13
ATATTTTATATTGATGTAGG
>VIR_G3_UW_9_NODE_2244_length_16483_7
ATATTTTATATTGATGTAGG
>VIR_G3_UW_12_NODE_421_length_39162_35
ATATTTTATATTGATGTAGG
>VIR_G3_UW_11_NODE_4591_length_8840_7
ATATTTTATATTGATGTAGG
>VIR_G3_UW_4_NODE_75063_length_1686_1
ATATTTTATATTGATGTAGG
>VIR_G3_UW_31_NODE_33982_length_2080_1
ATATTTTATATTGATGTAGG
>VIR_G3_UW_36_NODE_103394_length_1516_1
ATATTTTATATTGATGTAGG
>VIR_G3_UW_4_NODE_88878_length_1490_2
ATATTTTATATTGATGTAGG
>VIR_G1_UW_29_NODE_6140_length_267_1
ATATTTTATATTGATGTAGG
>VIR_G3_UW_2_NODE_335854_length_261_1
ATATTTTATATTGATGTAGG
>VIR_G3_UW_36_NODE_47596_length_2647_1
ATATTTTATATTGATGTAGG
>VIR_G3_UW_36_NODE_19230_length_4878_3
ATATTTTATATTGATGTAGG
>VIR_G3_UW_6_NODE_45_length_68959_30
ATATTTTATATTGATGTAGG
>VIR_G3_UW_36_NODE_37_length_81075_39
ATATTTTATATTGATGTAGG
>VIR_G3_UW_34_NODE_56_length_57033_40
ATATTTTATATTGATGTAGG
>VIR_G3_UW_31_NODE_2861_length_10908_14
ATATTTTATATTGATGTAGG
>VIR_G3_UW_4_NODE_651_length_33237_35
ATATTTTATATTGATGTAGG
>VIR_G3_UW_9_NODE_29_length_77625_39
ATATTTTATATTGATGTAGG
>VIR_G3_UW_11_NODE_2020_length_15165_17
ATATTTTATATTGATGTAGG
>VIR_G3_UW_12_NODE_9891_length_5641_6
ATATTTTATATTGATGTAGG
>VIR_G3_UW_27_NODE_47353_length_1898_3
ATATTTTATATTGATGTAGG
>VIR_G3_UW_36_NODE_311537_length_619_1
ATATTTTATATTGATGTAGG
>VIR_G3_UW_27_NODE_242814_length_367_1
ATATTTTATATTGATGTAGG
>VIR_G3_UW_36_NODE_15756_length_5559_4
ATATTTTATATTGATGTAGG
>VIR_G3_UW_36_NODE_348768_length_558_1
ATATTTTATATTGATGTAG-
>VIR_G3_UW_1_NODE_324659_length_368_1
ATATTTTATATCGATGTAGG
>VIR_G3_UW_36_NODE_586457_length_326_1
ATATTTTATATCGATGTAGG
>VIR_G3_UW_36_NODE_393858_length_494_1
ATATTTTATATTGATGTCGG
>VIR_G3_UW_4_NODE_215003_length_726_1
ATATTTTATGTTGAT-----
>VIR_G3_UW_36_NODE_518_length_37634_8
ATATTTTACATCGATGTTGG
>VIR_G3_UW_9_NODE_18205_length_3909_1
ATATTTTATATTGACGTAGG
>VIR_G3_UW_12_NODE_18_length_124523_105
ATATTTTATATTGACGTAGG
>VIR_G3_UW_27_NODE_18_length_142695_42
ATATTTTATATTGACGTAGG
>VIR_G3_UW_9_NODE_95555_length_1066_1
ATATTTTATATTGACGTAGG
>VIR_G3_UW_36_NODE_249473_length_753_1
ATATTTTATATTGACGTAGG
>VIR_G3_UW_36_NODE_701774_length_274_1
ATATTTTATATTGACGTAGG
>VIR_G3_UW_1_NODE_133931_length_762_1
ATATTTTATATTGACGTAGG
>VIR_G3_UW_4_NODE_184688_length_830_1
ATATTTTATATTGACGTAGG
>VIR_G3_UW_2_NODE_61005_length_866_2
ATATTTTATATTGACGTAGG
>VIR_G3_UW_13_NODE_910_length_31726_13
ATATTTTATATTGACGTAGG
>VIR_G3_UW_11_NODE_6097_length_7350_6
ATATTTTATATTGACGTAGG
>VIR_G3_UW_27_NODE_6352_length_9032_4
ATATTTTATATTGACGTAGG
>VIR_G3_UW_12_NODE_104407_length_858_1
ATATTTTATATTGACGTAGG
>VIR_G3_UW_13_NODE_441954_length_161_1
ATATTTTATATT--------
>VIR_G3_UW_4_NODE_750035_length_194_1
ATATTTTATATT--------
>VIR_G3_UW_36_NODE_924414_length_209_1
ATATTTTATATT--------
>VIR_G3_UW_4_NODE_916224_length_122_1
ATATTTTATATT--------
>VIR_G3_UW_4_NODE_1135672_length_86_1
ATATTTTATATT--------
>VIR_G3_UW_34_NODE_15308_length_3481_1
ATATTTTATATT--------
>VIR_G3_UW_6_NODE_268267_length_602_1
ATATTTTATATT--------
>VIR_G3_UW_11_NODE_485003_length_155_1
ATATTTTATATT--------
>VIR_G3_UW_12_NODE_446561_length_155_1
ATATTTTATATT--------
>VIR_G3_UW_4_NODE_668831_length_233_1
ATATTTTATATT--------
>VIR_G3_UW_6_NODE_811337_length_152_1
ATATTTTATATT--------
