# Supplementary material for: Viruses affect picocyanobacterial abundance and biogeography in the North Pacific Ocean
Source: Nat Microbiol. 2022 Apr 1;7(4):570–80. doi: 10.1038/s41564-022-01088-x (PMC8975747; doi:10.1038/s41564-022-01088-x)
Supplement: Supplementary file 5 — Multiple sequence alignment of environmental cyanophage sequences at the reverse primer site of the T4-like cyanophage polony assay. [file 41564_2022_1088_MOESM5_ESM.fasta]

>VIR_G3_UW_9_NODE_8876_length_6588_1
ccttatgttggtaagtact
>VIR_G3_UW_6_NODE_231625_length_691_1
ccttatgttggtaagtact
>VIR_G3_UW_13_NODE_16153_length_4443_1
ccttatgttggtaagtact
>VIR_G3_UW_12_NODE_25743_length_2734_4
ccttatgttggtaagtact
>VIR_G3_UW_31_NODE_142976_length_632_1
ccttatgttggtaagtact
>VIR_G3_UW_34_NODE_226261_length_443_1
ccttatgttggtaagtact
>VIR_G3_UW_27_NODE_14700_length_4845_4
ccttatgttggtaagtact
>VIR_G3_UW_27_NODE_3263_length_14316_14
ccttatgttggaaagtatt
>VIR_G3_UW_12_NODE_4328_length_10168_4
ccttatgttggaaagtatt
>VIR_G3_UW_11_NODE_7464_length_6409_1
ccttatgttggaaagtatt
>VIR_G3_UW_13_NODE_17616_length_4162_5
ccttatgttggaaagtatt
>VIR_G3_UW_6_NODE_19773_length_4559_3
ccttatgttggaaagtatt
>VIR_G3_UW_9_NODE_223169_length_470_1
ccttatgttggaaagtatt
>VIR_G3_UW_34_NODE_259314_length_383_1
ccttatgttggaaagtatt
>VIR_G3_UW_31_NODE_142996_length_632_1
ccttatgttggaaagtatt
>VIR_G3_UW_36_NODE_81231_length_1808_3
ccttatgttggaaagtatt
>VIR_G3_UW_1_NODE_53261_length_1416_3
ccttatgttggaaagtatt
>VIR_G3_UW_36_NODE_253243_length_743_2
ccttatgttggtaagtact
>VIR_G3_UW_34_NODE_203355_length_494_1
ccttatgttggtaaatatt
>VIR_G3_UW_9_NODE_258888_length_394_1
ccttatgttggaagatact
>VIR_G3_UW_27_NODE_141236_length_704_1
ccttatgttgggagatact
>VIR_G3_UW_13_NODE_102034_length_966_2
ccttatgttgggagatact
>VIR_G3_UW_12_NODE_142920_length_637_1
ccttatgttgggagatact
>VIR_G3_UW_9_NODE_160864_length_664_2
ccttatgttggcaagtatt
>VIR_G3_UW_4_NODE_257102_length_616_2
ccttatgttggcaagtatt
>VIR_G3_UW_6_NODE_360668_length_437_1
ccttatgttggcaagtatt
>VIR_G3_UW_1_NODE_181349_length_609_1
ccttatgttggcaagtatt
>VIR_G3_UW_36_NODE_799108_length_245_1
ccttatgttggtaagtact
>VIR_G3_UW_9_NODE_222390_length_472_1
ccttatgttggtaaatact
>VIR_G3_UW_12_NODE_190007_length_476_1
ccttatgttggtaaatatt
>VIR_G3_UW_27_NODE_282905_length_304_1
ccttatgttggtaaatatt
>VIR_G3_UW_9_NODE_482626_length_204_1
------------aaatatt
>VIR_G3_UW_4_NODE_509074_length_295_1
ccttatgtcggaaagtatt
>VIR_G3_UW_36_NODE_542924_length_352_1
ccttatgttggcaagtatt
>VIR_G3_UW_12_NODE_122768_length_738_1
ccttatgttggtaaatatt
>VIR_G3_UW_9_NODE_55732_length_1664_1
ccttatgttggtaaatatt
>VIR_G3_UW_13_NODE_155716_length_640_2
ccttatgttggtaaatatt
>VIR_G3_UW_11_NODE_109983_length_842_3
ccttatgttggtaaatatt
>VIR_G3_UW_6_NODE_40494_length_2770_5
ccttatgttggtaaatatt
>VIR_G3_UW_27_NODE_254261_length_346_1
ccttatgttggtaaatatt
>VIR_G3_UW_13_NODE_121593_length_820_2
ccttatgttggtaagtact
>VIR_G3_UW_27_NODE_140687_length_707_1
ccttatgttggtaagtact
>VIR_G3_UW_12_NODE_114300_length_789_1
ccttatgttggtaagtact
>VIR_G3_UW_4_NODE_800321_length_160_1
ccttatgttggtaagtatt
>VIR_G3_UW_31_NODE_94760_length_925_1
ccattcatgggacgttact
>VIR_G3_UW_11_NODE_9092_length_5651_3
ccattcatgggacgttact
>VIR_G3_UW_6_NODE_20514_length_4444_1
ccattcatgggacgttact
>VIR_G3_UW_4_NODE_132565_length_1093_2
ccattcatgggacgttact
>VIR_G3_UW_36_NODE_75500_length_1906_1
ccattcatgggacgttact
>VIR_G3_UW_36_NODE_253958_length_741_1
ccttatgttggcaagtatt
>VIR_G3_UW_6_NODE_682509_length_227_1
ccttatgttggtaagtatt
>VIR_G3_UW_2_NODE_76582_length_751_1
ccttatgttggcaagtatt
>VIR_G3_UW_12_NODE_29075_length_2480_1
ccatatatcggcacatact
>VIR_G3_UW_6_NODE_42845_length_2659_2
ccatatatcggcacatact
>VIR_G3_UW_13_NODE_1856_length_21297_15
ccatatatcggcacatact
>VIR_G3_UW_36_NODE_2079_length_19541_6
ccatatatcggcacatact
>VIR_G3_UW_6_NODE_12915_length_6034_4
ccatatatcggtacatact
>VIR_G3_UW_4_NODE_27278_length_3453_2
ccatatatcggcacatact
>VIR_G3_UW_13_NODE_1760_length_22087_17
ccttacatcggtacatact
>VIR_G3_UW_12_NODE_1540_length_20647_1
ccttatgttggtaagtact
>VIR_G3_UW_27_NODE_6352_length_9032_4
ccttatgttggtaagtact
>VIR_G3_UW_11_NODE_6097_length_7350_6
ccttatgttggtaagtact
>VIR_G3_UW_13_NODE_910_length_31726_13
ccttatgttggtaagtact
>VIR_G3_UW_4_NODE_48498_length_2320_1
ccatttgtaggacgctact
>VIR_G3_UW_6_NODE_10851_length_6761_6
ccatttgtaggacgctact
>VIR_G3_UW_36_NODE_6872_length_9409_9
ccttatgcaggaaaatatt
>VIR_G3_UW_34_NODE_96114_length_949_1
ccatatgttggtagatact
>VIR_G3_UW_27_NODE_36102_length_2372_2
ccatatgttggtagatact
>VIR_G3_UW_13_NODE_34900_length_2420_3
ccatatgttggtagatact
>VIR_G3_UW_4_NODE_99473_length_1367_1
ccatatgttggtagatact
>VIR_G3_UW_4_NODE_29134_length_3299_4
ccatatgttggtagatact
>VIR_G3_UW_11_NODE_43924_length_1787_2
ccatatgttggtagatact
>VIR_G3_UW_36_NODE_61937_length_2196_4
ccatatgttggtagatact
>VIR_G3_UW_12_NODE_78683_length_1101_2
ccatatgttggtagatact
>VIR_G3_UW_11_NODE_43589_length_1797_3
ccatatgttggtagatact
>VIR_G3_UW_12_NODE_40907_length_1897_1
ccatatgttggtagatact
>VIR_G3_UW_20_NODE_19424_length_4310_6
ccatatgttggtagatact
>VIR_G3_UW_12_NODE_3078_length_13008_11
ccatatattggaagttact
>VIR_G3_UW_27_NODE_2505_length_17364_5
ccatatgttggtaagtact
>VIR_G3_UW_12_NODE_991_length_27575_17
ccatatgttggtaagtact
>VIR_G3_UW_20_NODE_136_length_67064_38
ccatatgttggtaagtact
>VIR_G3_UW_31_NODE_39846_length_1843_1
ccttatattggtaagtatt
>VIR_G3_UW_6_NODE_154299_length_992_1
ccttatattggtaaatatt
>VIR_G3_UW_13_NODE_59522_length_1556_1
ccttatattggtaaatatt
>VIR_G3_UW_20_NODE_146901_length_817_1
ccctatattggtaagtatt
>VIR_G3_UW_12_NODE_29001_length_2485_2
ccatacattggaaaatact
>VIR_G3_UW_13_NODE_28396_length_2865_4
ccatacattggaaaatact
>VIR_G3_UW_27_NODE_12023_length_5650_4
ccatacattggaaaatact
>VIR_G3_UW_13_NODE_3189_length_14454_7
ccatatattggaagattct
>VIR_G3_UW_27_NODE_5672_length_9740_6
ccatatattggaagattct
>VIR_G3_UW_9_NODE_29785_length_2708_1
ccttatgttggtaaatatt
>VIR_G3_UW_31_NODE_33977_length_2080_1
ccttatgttggtaaatatt
>VIR_G3_UW_20_NODE_55988_length_1873_2
ccttatgttggtaaatatt
>VIR_G3_UW_12_NODE_15157_length_4102_5
ccttatgttggtaaatatt
>VIR_G3_UW_27_NODE_21138_length_3646_5
ccttatgttggtaaatatt
>VIR_G3_UW_13_NODE_43501_length_2025_1
ccttatgttggtaaatatt
>VIR_G3_UW_34_NODE_33414_length_2048_1
ccttatgttggtaaatatt
>VIR_G3_UW_13_NODE_8_length_129926_6
ccttatgttggtagatatt
>VIR_G3_UW_27_NODE_4908_length_10815_6
ccttatgttggtagatatt
>VIR_G3_UW_12_NODE_15_length_129664_147
ccttatgttggtagatatt
>VIR_G3_UW_11_NODE_53312_length_1533_1
ccttacattggtaagtttt
>VIR_G3_UW_13_NODE_14285_length_4884_7
ccttacattggtaagtttt
>VIR_G3_UW_6_NODE_22308_length_4201_3
ccatatattggtaagtttt
>VIR_G3_UW_6_NODE_5310_length_10696_13
ccttacattggaaagtatt
>VIR_G3_UW_13_NODE_6490_length_8691_5
ccttacattggaaagtatt
>VIR_G3_UW_11_NODE_3491_length_10605_12
ccttacattggaaagtatt
>VIR_G3_UW_12_NODE_5417_length_8691_6
ccttacattggaaagtatt
>VIR_G3_UW_31_NODE_7373_length_6002_9
ccttacattggaaagtatt
>VIR_G3_UW_34_NODE_11951_length_4125_6
ccttacattggaaagtatt
>VIR_G3_UW_34_NODE_25094_length_2494_2
ccttacattggtaagtttt
>VIR_G3_UW_36_NODE_138802_length_1214_1
ccttatattggtaagtttt
>VIR_G3_UW_12_NODE_4813_length_9405_3
ccttatattggtaagtatt
>VIR_G3_UW_27_NODE_21875_length_3552_3
ccttatattggtaagtatt
>VIR_G3_UW_13_NODE_17219_length_4227_5
ccttatattggtaagtatt
>VIR_G3_UW_20_NODE_396_length_47378_27
ccttatattggtaagtatt
>VIR_G3_UW_11_NODE_144927_length_653_1
ccttatattggt-------
>VIR_G3_UW_13_NODE_9567_length_6576_2
ccttatattggtaagtatt
>VIR_G3_UW_27_NODE_11807_length_5725_8
ccttatattggtaagtatt
>VIR_G3_UW_27_NODE_52523_length_1740_2
ccttatattggtaagtatt
>VIR_G3_UW_13_NODE_35980_length_2364_4
ccttatattggtaagtatt
>VIR_G3_UW_13_NODE_17625_length_4161_6
ccttatattggtaaatatt
>VIR_G3_UW_11_NODE_16799_length_3652_4
ccttatattggtaaatatt
>VIR_G3_UW_6_NODE_207736_length_764_1
ccttatattggtaag----
>VIR_G3_UW_34_NODE_103995_length_890_1
ccttatattggtaaatatt
>VIR_G3_UW_34_NODE_68043_length_1232_1
ccttatattggtaagtatt
>VIR_G3_UW_9_NODE_3627_length_12084_6
ccttatattggaagattct
>VIR_G3_UW_6_NODE_4355_length_12107_6
ccttatattggaagattct
>VIR_G3_UW_27_NODE_22_length_133653_78
ccttatattggaagattct
>VIR_G3_UW_20_NODE_90_length_78829_56
ccttatattggaagattct
>VIR_G3_UW_13_NODE_104_length_63394_24
ccttatattggaagattct
>VIR_G3_UW_12_NODE_31_length_103712_41
ccttatattggaagattct
>VIR_G3_UW_11_NODE_13081_length_4386_2
ccttatattggaagattct
>VIR_G3_UW_31_NODE_12380_length_4252_5
ccttatattggaagattct
>VIR_G3_UW_34_NODE_16094_length_3367_2
ccttatattggaagattct
>VIR_G3_UW_13_NODE_24493_length_3218_1
ccttatattggtaaatatt
>VIR_G3_UW_27_NODE_10039_length_6440_8
ccttatattggtaaatatt
>VIR_G3_UW_31_NODE_139701_length_647_1
ccatatcttggtaagtact
>VIR_G3_UW_1_NODE_13530_length_3172_3
ccttatattggtaagtatt
>VIR_G3_UW_11_NODE_22356_length_2973_1
ccttatattggtaagtatt
>VIR_G3_UW_4_NODE_116637_length_1207_2
ccatatatgggtaagtatt
>VIR_G3_UW_36_NODE_169828_length_1036_1
ccatatatgggtaagtatt
>VIR_G3_UW_9_NODE_153899_length_692_1
ccatacatg----------
>VIR_G3_UW_27_NODE_52289_length_1747_1
ccatatatgggtaaatatt
>VIR_G3_UW_20_NODE_7912_length_8404_6
ccatatatgggtaagtatt
>VIR_G3_UW_9_NODE_10917_length_5693_4
ccatatcttggtaagtact
>VIR_G3_UW_36_NODE_210889_length_869_1
ccatatcttggtaagtatt
>VIR_G3_UW_12_NODE_38910_length_1973_1
ccatatcttggtaagtact
>VIR_G3_UW_11_NODE_17329_length_3568_1
ccatatcttggtaagtact
>VIR_G3_UW_13_NODE_68331_length_1382_1
ccatatcttggtaagtact
>VIR_G3_UW_13_NODE_68333_length_1382_1
ccatatcttggtaagtact
>VIR_G3_UW_36_NODE_28365_length_3750_3
ccatatcttggtaagtact
>VIR_G3_UW_4_NODE_150702_length_986_1
ccatatcttggtaagtact
>VIR_G3_UW_27_NODE_4245_length_11973_8
ccatatcttggtaagtact
>VIR_G3_UW_12_NODE_7539_length_6879_3
ccatatcttggtaagtact
>VIR_G3_UW_13_NODE_7411_length_7907_5
ccatatcttggtaagtact
>VIR_G3_UW_6_NODE_25673_length_3819_1
ccatatcttggtaagtact
>VIR_G3_UW_34_NODE_83984_length_1052_1
ccttatattggtaagtatt
>VIR_G3_UW_6_NODE_44563_length_2584_3
ccttatattggtaagtatt
>VIR_G3_UW_36_NODE_76306_length_1891_1
ccttatattggtaagtttt
>VIR_G3_UW_13_NODE_52133_length_1742_3
ccttatattggtaagtatt
>VIR_G3_UW_9_NODE_27354_length_2892_1
ccttacattggtaagtttt
>VIR_G3_UW_27_NODE_14697_length_4846_3
ccttacattggtaagtttt
>VIR_G3_UW_12_NODE_14916_length_4150_4
ccttacattggtaagtttt
>VIR_G3_UW_13_NODE_61231_length_1518_1
ccttacattggcaagtttt
>VIR_G3_UW_6_NODE_133106_length_1120_1
ccttacataggtaagtttt
>VIR_G3_UW_34_NODE_100969_length_912_1
ccttacataggtaagtttt
>VIR_G3_UW_27_NODE_8275_length_7443_1
ccttacattggaaagtatt
>VIR_G3_UW_1_NODE_38474_length_1727_1
ccatatattggtaaattct
>VIR_G3_UW_1_NODE_20081_length_2525_3
ccatatattggtaagtttt
>VIR_G3_UW_4_NODE_163394_length_922_1
ccatatattggtaagtttt
>VIR_G3_UW_4_NODE_152216_length_978_1
ccatatattggaaagtatt
>VIR_G3_UW_4_NODE_47467_length_2354_2
ccttatattggtaagtatt
>VIR_G3_UW_34_NODE_57624_length_1393_2
ccttatattggtaagtttt
>VIR_G3_UW_6_NODE_99765_length_1412_1
ccttatattggtaagtttt
>VIR_G3_UW_12_NODE_93718_length_945_1
ccttatattggtaagtttt
>VIR_G3_UW_36_NODE_27735_length_3807_2
ccttatattggtaagtatt
>VIR_G3_UW_36_NODE_59269_length_2267_2
ccatatattggcaaatatt
>VIR_G3_UW_4_NODE_135172_length_1076_1
ccatatattggcaaatatt
>VIR_G3_UW_27_NODE_7908_length_7697_7
ccatatattggtaaatatt
>VIR_G3_UW_13_NODE_1995_length_20219_20
ccatatattggtaaatatt
>VIR_G3_UW_12_NODE_1650_length_19739_21
ccatatattggtaaatatt
>VIR_G3_UW_6_NODE_26525_length_3734_5
ccatatattggtaaatatt
>VIR_G3_UW_11_NODE_1857_length_15998_21
ccatatattggtaaatatt
>VIR_G3_UW_31_NODE_1661_length_15038_13
ccatatattggtaaatatt
>VIR_G3_UW_9_NODE_2239_length_16500_3
ccatatattggtaaatatt
>VIR_G3_UW_34_NODE_2355_length_11256_1
ccatatattggtaaatatt
>VIR_G3_UW_4_NODE_74066_length_1702_1
ccatatattggtaaatatt
>VIR_G3_UW_36_NODE_24535_length_4130_5
ccatatattggtaaatatt
>VIR_G3_UW_2_NODE_56768_length_904_1
ccatatattggtaaatatt
>VIR_G3_UW_6_NODE_121402_length_1208_1
ccttatattggaaaatact
>VIR_G3_UW_20_NODE_77175_length_1433_1
ccttacattggaaaatact
>VIR_G3_UW_34_NODE_61962_length_1320_1
ccttatattggaaaatact
>VIR_G3_UW_36_NODE_121775_length_1342_1
ccttatattggaaaatact
>VIR_G3_UW_20_NODE_11026_length_6608_1
ccttacattggaaaatact
>VIR_G3_UW_31_NODE_51147_length_1522_3
ccttacattggaaaatact
>VIR_G3_UW_12_NODE_15050_length_4121_1
ccttacattggaaaatact
>VIR_G3_UW_9_NODE_51566_length_1770_1
ccttacattggaaaatact
>VIR_G3_UW_6_NODE_85768_length_1586_1
ccttacattggaaaatact
>VIR_G3_UW_34_NODE_35140_length_1977_1
ccttatattggcagatatt
>VIR_G3_UW_9_NODE_49575_length_1827_1
ccttatattggcagatatt
>VIR_G3_UW_4_NODE_164431_length_917_1
ccttacattggaaaatatt
>VIR_G3_UW_4_NODE_110230_length_1262_1
ccatatatcggaaaatatt
>VIR_G3_UW_36_NODE_86703_length_1724_2
ccatatatcggaaaatatt
>VIR_G3_UW_4_NODE_149531_length_992_1
ccttatattggaaaatatt
>VIR_G3_UW_4_NODE_44795_length_2450_1
ccttatattggaaaatact
>VIR_G3_UW_36_NODE_237099_length_787_1
ccttatattggaaaatact
>VIR_G3_UW_36_NODE_135251_length_1239_1
ccttatattggaaaatatt
>VIR_G3_UW_36_NODE_162102_length_1075_1
ccatatatcggaaaatatt
>VIR_G3_UW_36_NODE_113985_length_1411_2
ccttatattggaaaatact
>VIR_G3_UW_4_NODE_107280_length_1289_1
ccttatattggaaaatact
>VIR_G3_UW_36_NODE_63306_length_2161_1
ccatatatcggtaagtatt
>VIR_G3_UW_4_NODE_70107_length_1774_2
ccatatatcggtaagtatt
>VIR_G3_UW_4_NODE_166309_length_908_1
ccatatatcggaaaatatt
>VIR_G3_UW_1_NODE_102675_length_919_1
ccttatattggtaaatatt
>VIR_G3_UW_11_NODE_6649_length_6928_6
ccttatgttggtagatatt
>VIR_G3_UW_36_NODE_15925_length_5521_6
ccttatgctggtcgttact
>VIR_G3_UW_6_NODE_77359_length_1716_1
ccttatattggcaaatttt
>VIR_G3_UW_27_NODE_4529_length_11421_6
ccatatgttggaaaattct
>VIR_G3_UW_20_NODE_27936_length_3250_4
ccttatatcggtaaatact
>VIR_G3_UW_12_NODE_84496_length_1034_1
ccttatatcggtaaatact
>VIR_G3_UW_18_NODE_2555_length_3022_2
ccttatatcggtaaatact
>VIR_G1_UW_14_NODE_6297_length_1986_1
ccttatattggtaaatact
>VIR_G3_UW_11_NODE_153027_length_620_1
ccttat-------------
>VIR_G3_UW_20_NODE_17297_length_4716_6
ccttatatcggtaaatact
>VIR_G3_UW_13_NODE_16650_length_4347_4
ccttatatcggtaaatact
>VIR_G3_UW_31_NODE_41073_length_1802_2
ccttatattggtaagtatt
>VIR_G3_UW_13_NODE_121804_length_818_1
ccttatatcggtaaatact
>VIR_G3_UW_11_NODE_54957_length_1496_1
ccttatatcggtaaatact
>VIR_G3_UW_11_NODE_28468_length_2478_4
ccttatattggtaagtatt
>VIR_G3_UW_20_NODE_36279_length_2646_1
ccttatattggtaagtatt
>VIR_G3_UW_4_NODE_188841_length_814_1
ccttatattggtaagtatt
>VIR_G3_UW_31_NODE_36317_length_1978_1
ccttatatcggtaaatact
>VIR_G3_UW_6_NODE_69234_length_1868_1
ccatatgtaggaaagtatt
>VIR_G3_UW_6_NODE_3018_length_15247_10
ccatatattggtaagtatt
>VIR_G3_UW_4_NODE_77_length_61532_28
ccatatattggtaagtatt
>VIR_G3_UW_36_NODE_769_length_32433_34
ccatatattggtaagtatt
>VIR_G3_UW_4_NODE_291_length_44959_11
ccatacattggaaaatatt
>VIR_G3_UW_36_NODE_546_length_36977_11
ccatacattggaaaatatt
>VIR_G3_UW_27_NODE_15_length_147264_171
ccatatatcggtacatttt
>VIR_G3_UW_13_NODE_1701_length_22568_5
ccatatatcggtacatttt
>VIR_G3_UW_12_NODE_6222_length_7905_3
ccatatatcggtacatttt
>VIR_G3_UW_9_NODE_3522_length_12356_5
ccttatgttggtaaatact
>VIR_G3_UW_6_NODE_3782_length_13265_3
ccttatgttggtaaatact
>VIR_G3_UW_27_NODE_78_length_80390_80
ccttatgttggtaaatact
>VIR_G3_UW_13_NODE_5549_length_9693_5
ccttatgttggtaaatact
>VIR_G3_UW_12_NODE_306_length_44872_4
ccttatgttggtaaatact
>VIR_G3_UW_31_NODE_58435_length_1376_1
ccttatgttggtaaatact
>VIR_G3_UW_11_NODE_50292_length_1604_1
ccttatgttggtaaatact
>VIR_G3_UW_13_NODE_6903_length_8301_12
ccttatgttggtaaatact
>VIR_G3_UW_9_NODE_318_length_42622_43
ccttatgttggtaaatact
>VIR_G3_UW_6_NODE_5638_length_10312_6
ccttatgttggtaaatact
>VIR_G3_UW_4_NODE_1411_length_22461_20
ccttatgttggtaaatact
>VIR_G3_UW_36_NODE_398_length_41400_11
ccttatgttggtaaatact
>VIR_G3_UW_12_NODE_23594_length_2924_2
ccttatgttggtaaatact
>VIR_G3_UW_31_NODE_26136_length_2511_4
ccttatgttggtaaatact
>VIR_G3_UW_34_NODE_301_length_33418_1
ccttatgttggtaaatact
>VIR_G3_UW_11_NODE_31822_length_2278_3
ccttatgttggtaaatact
>VIR_G3_UW_1_NODE_16003_length_2878_3
ccttatgttggtaagtact
>VIR_G3_UW_36_NODE_19369_length_4854_2
ccttacgtaggtaaatact
>VIR_G3_UW_9_NODE_18_length_85704_58
ccttacgtaggtaaatact
>VIR_G3_UW_6_NODE_30_length_87003_34
ccttacgtaggtaaatact
>VIR_G3_UW_31_NODE_718_length_23967_10
ccttacgtaggtaaatact
>VIR_G3_UW_27_NODE_130_length_63843_7
ccttacgtaggtaaatact
>VIR_G3_UW_13_NODE_19_length_113413_48
ccttacgtaggtaaatact
>VIR_G3_UW_12_NODE_702_length_32440_39
ccttacgtaggtaaatact
>VIR_G3_UW_11_NODE_12_length_101578_35
ccttacgtaggtaaatact
>VIR_G3_UW_34_NODE_11289_length_4279_5
ccttacgtaggtaaatact
>VIR_G3_UW_4_NODE_232529_length_676_1
ccttacgtaggtaaatact
>VIR_G3_UW_36_NODE_26_length_84676_62
ccttatgtcggtaaatact
>VIR_G3_UW_27_NODE_2_length_181527_143
ccttatgtcggtaaatact
>VIR_G3_UW_13_NODE_1_length_168928_143
ccttatgtcggtaaatact
>VIR_G3_UW_31_NODE_15659_length_3617_5
ccttatgtcggtaaatact
>VIR_G3_UW_11_NODE_14516_length_4059_1
ccttatgtcggtaaatact
>VIR_G3_UW_36_NODE_17652_length_5157_2
ccttatgttggtaaatact
>VIR_G3_UW_27_NODE_5_length_177796_87
cctttcgttggcaagtatt
>VIR_G3_UW_13_NODE_9_length_129740_123
cctttcgttggcaagtatt
>VIR_G3_UW_12_NODE_442_length_38254_4
cctttcgttggcaagtatt
>VIR_G3_UW_11_NODE_946_length_24448_16
cctttcgttggcaagtatt
>VIR_G3_UW_6_NODE_6572_length_9368_5
cctttcgttggcaagtatt
>VIR_G3_UW_6_NODE_6468_length_9457_15
ccttacgttggtaaatact
>VIR_G3_UW_4_NODE_6839_length_8564_5
ccttacgttggtaaatact
>VIR_G3_UW_36_NODE_2148_length_19104_4
ccttacgttggtaaatact
>VIR_G3_UW_4_NODE_4211_length_11562_4
ccctatgtcggcaagtact
>VIR_G3_UW_36_NODE_7331_length_9029_8
ccctatgtcggcaagtact
>VIR_G3_UW_27_NODE_18_length_142695_42
ccatatattggtcgttatt
>VIR_G3_UW_12_NODE_18_length_124523_105
ccatatattggtcgttatt
>VIR_G3_UW_36_NODE_19230_length_4878_3
ccatatattggtcgttatt
>VIR_G3_UW_6_NODE_45_length_68959_30
ccatatgttggtcgttatt
>VIR_G3_UW_36_NODE_37_length_81075_39
ccatatgttggtcgttatt
>VIR_G3_UW_34_NODE_56_length_57033_40
ccatatgttggtcgttatt
>VIR_G3_UW_31_NODE_2861_length_10908_14
ccatatgttggtcgttatt
>VIR_G3_UW_4_NODE_651_length_33237_35
ccatatgttggtcgttatt
>VIR_G3_UW_9_NODE_29_length_77625_39
ccatatgttggtcgttatt
>VIR_G3_UW_11_NODE_2020_length_15165_17
ccatatgttggtcgttatt
>VIR_G3_UW_12_NODE_9891_length_5641_6
ccatatgttggtcgttatt
>VIR_G3_UW_1_NODE_46084_length_1549_1
ccatatttgggtaagtact
>VIR_G3_UW_6_NODE_635_length_34630_17
ccatatttgggtaagtatt
>VIR_G3_UW_4_NODE_51_length_66921_60
ccatatttgggtaagtact
>VIR_G3_UW_36_NODE_74_length_63969_6
ccatatttgggtaagtact
>VIR_G3_UW_36_NODE_16725_length_5347_3
gcatatgttggtaagtatt
>VIR_G3_UW_36_NODE_470827_length_409_1
ccatatattggaaaatttt
>VIR_G3_UW_31_NODE_18_length_67113_88
ccttacattggaacatatt
>VIR_G3_UW_11_NODE_12075_length_4636_7
ccttacattggaacatatt
>VIR_G3_UW_4_NODE_215003_length_726_1
ccttatattggtaagtttt
>VIR_G3_UW_11_NODE_11444_length_4812_6
ccttatgttggtagatatt
>VIR_G3_UW_27_NODE_38939_length_2234_2
ccttatgttggtagatatt
>VIR_G3_UW_27_NODE_12_length_153714_40
caatatgttggtaagtatt
>VIR_G3_UW_13_NODE_3813_length_12623_9
caatatgttggtaaatatt
>VIR_G3_UW_6_NODE_28253_length_3569_3
caatatgttggtaagtatt
>VIR_G3_UW_12_NODE_4087_length_10599_15
caatatgttggtaagtatt
>VIR_G3_UW_4_NODE_20402_length_4200_3
ccatatattggcgagtggt
>VIR_G3_UW_36_NODE_47624_length_2646_3
ccatatattggcgagtggt
>VIR_G3_UW_27_NODE_11111_length_5973_4
ccacttattggtcaatatt
>VIR_G3_UW_23_NODE_4_length_98440_35
ccacttattggtcaatatt
>VIR_G3_UW_20_NODE_483_length_43648_40
ccacttattggtcaatatt
>VIR_G3_UW_6_NODE_87258_length_1566_2
ccttatgttggaaagtatt
>VIR_G1_UW_12_NODE_15567_length_269_1
ccttatgttggtaagtact
