# Supplementary material for: Viruses affect picocyanobacterial abundance and biogeography in the North Pacific Ocean
Source: Nat Microbiol. 2022 Apr 1;7(4):570–80. doi: 10.1038/s41564-022-01088-x (PMC8975747; doi:10.1038/s41564-022-01088-x)
Supplement: Supplementary file 6 — Multiple sequence alignment of environmental cyanophage sequences at the probe site of the T4-like cyanophage polony assay. [file 41564_2022_1088_MOESM6_ESM.fasta]

>VIR_G3_UW_9_NODE_8876_length_6588_1
tatacaatatgactatct
>VIR_G3_UW_6_NODE_231625_length_691_1
tatacaatatgactatct
>VIR_G3_UW_13_NODE_16153_length_4443_1
tatacaatatgactatct
>VIR_G3_UW_12_NODE_25743_length_2734_4
tatacaatatgactatct
>VIR_G3_UW_31_NODE_142976_length_632_1
tatacaatatgactatct
>VIR_G3_UW_34_NODE_226261_length_443_1
tatacaatatgactatct
>VIR_G3_UW_27_NODE_14700_length_4845_4
tatacaatatgactatct
>VIR_G3_UW_27_NODE_3263_length_14316_14
tatccagtatgattatct
>VIR_G3_UW_12_NODE_4328_length_10168_4
tatccagtatgattatct
>VIR_G3_UW_11_NODE_7464_length_6409_1
tatccagtatgattatct
>VIR_G3_UW_13_NODE_17616_length_4162_5
tatccagtatgattatct
>VIR_G3_UW_6_NODE_19773_length_4559_3
tatccagtatgattatct
>VIR_G3_UW_9_NODE_223169_length_470_1
tatccagtatgattatct
>VIR_G3_UW_34_NODE_259314_length_383_1
tatccagtatgattatct
>VIR_G3_UW_31_NODE_142996_length_632_1
tatccagtatgattatct
>VIR_G3_UW_34_NODE_387490_length_251_1
t-----------------
>VIR_G3_UW_4_NODE_349736_length_446_1
tatacaatatgactatct
>VIR_G3_UW_36_NODE_81231_length_1808_3
tatacaatatgactatct
>VIR_G3_UW_1_NODE_53261_length_1416_3
tatacaatatgactatct
>VIR_G3_UW_4_NODE_305741_length_518_1
tatacaatatgactatct
>VIR_G2_UW_32_NODE_11400_length_537_1
ttttcct-----------
>VIR_G3_UW_36_NODE_253243_length_743_2
tatacaatatgactatct
>VIR_G3_UW_27_NODE_141236_length_704_1
tatacagtatgactatct
>VIR_G3_UW_13_NODE_102034_length_966_2
tatacagtatgactatct
>VIR_G3_UW_12_NODE_142920_length_637_1
tatacagtatgactatct
>VIR_G3_UW_4_NODE_257102_length_616_2
tattcaatatgactatct
>VIR_G3_UW_6_NODE_360668_length_437_1
tattcaatatgactatct
>VIR_G3_UW_1_NODE_181349_length_609_1
tattcaatatgactatct
>VIR_G3_UW_9_NODE_222390_length_472_1
tatacagtatgactatct
>VIR_G3_UW_12_NODE_190007_length_476_1
tatacagtatgactatct
>VIR_G3_UW_27_NODE_282905_length_304_1
----cagtatgactatct
>VIR_G3_UW_12_NODE_122768_length_738_1
tattcaatatgactatct
>VIR_G3_UW_9_NODE_55732_length_1664_1
tattcaatatgactatct
>VIR_G3_UW_13_NODE_155716_length_640_2
tattcaatatgactatct
>VIR_G3_UW_11_NODE_109983_length_842_3
tattcaatatgactatct
>VIR_G3_UW_6_NODE_40494_length_2770_5
tattcaatatgactatct
>VIR_G3_UW_13_NODE_121593_length_820_2
tatccagtatgactatct
>VIR_G3_UW_27_NODE_140687_length_707_1
tatccagtatgactatct
>VIR_G3_UW_12_NODE_114300_length_789_1
tatccagtatgactatct
>VIR_G3_UW_6_NODE_451817_length_335_1
tattcaatatgactatct
>VIR_G3_UW_4_NODE_800321_length_160_1
tatacaatatgactatct
>VIR_G3_UW_36_NODE_262030_length_721_1
tattcaatatgactatct
>VIR_G3_UW_4_NODE_291696_length_544_1
tattcaatatgactatct
>VIR_G3_UW_9_NODE_160864_length_664_1
tattcaatatgactatct
>VIR_G3_UW_9_NODE_265258_length_383_1
tattcaatatgactatct
>VIR_G3_UW_27_NODE_19111_length_3957_1
tatacagtacgattactt
>VIR_G3_UW_13_NODE_8230_length_7331_5
tatacagtacgattactt
>VIR_G3_UW_6_NODE_488514_length_308_1
tatacag-----------
>VIR_G3_UW_31_NODE_94760_length_925_1
tatacagtacgattactt
>VIR_G3_UW_27_NODE_8464_length_7318_1
tatacagtac--------
>VIR_G3_UW_11_NODE_287133_length_310_1
tatacagtac--------
>VIR_G3_UW_13_NODE_8261_length_7318_1
tatacagtac--------
>VIR_G3_UW_11_NODE_9092_length_5651_3
tatacagtacgattactt
>VIR_G3_UW_6_NODE_483986_length_311_1
tatacagtac--------
>VIR_G3_UW_12_NODE_90419_length_974_1
tatacagtacgattactt
>VIR_G3_UW_11_NODE_220790_length_413_1
tatacagtacgattactt
>VIR_G3_UW_6_NODE_20514_length_4444_1
tatacagtacgattactt
>VIR_G3_UW_4_NODE_132565_length_1093_2
tatacagtacgattactt
>VIR_G3_UW_36_NODE_75500_length_1906_1
tatacagtacgattactt
>VIR_G3_UW_1_NODE_388533_length_315_1
tattcaatatgac-----
>VIR_G3_UW_36_NODE_253958_length_741_1
tattcaatatgactatct
>VIR_G3_UW_6_NODE_682509_length_227_1
----caatatgactatct
>VIR_G3_UW_2_NODE_76582_length_751_1
tattcaatatgactatct
>VIR_G3_UW_4_NODE_239384_length_658_1
tattcaatatgactatct
>VIR_G3_UW_12_NODE_29075_length_2480_1
cattcagtttgactacaa
>VIR_G3_UW_6_NODE_42845_length_2659_2
tattcagtttgactacaa
>VIR_G3_UW_13_NODE_1856_length_21297_15
cattcagtttgactacaa
>VIR_G3_UW_36_NODE_2079_length_19541_6
tatacaatttgattatca
>VIR_G3_UW_6_NODE_12915_length_6034_4
catacaatttgattatca
>VIR_G3_UW_4_NODE_27278_length_3453_2
catacaatttgattatca
>VIR_G3_UW_13_NODE_1760_length_22087_17
catacagtttgattactt
>VIR_G3_UW_12_NODE_1540_length_20647_1
tatccagtatgactatct
>VIR_G3_UW_27_NODE_6352_length_9032_4
tatccagtatgactatct
>VIR_G3_UW_11_NODE_6097_length_7350_6
tatccagtatgactatct
>VIR_G3_UW_13_NODE_910_length_31726_13
tatccagtatgactatct
>VIR_G3_UW_36_NODE_213511_length_860_1
tatacagtatgatttcat
>VIR_G3_UW_4_NODE_48498_length_2320_1
tatacagtatgatttcat
>VIR_G3_UW_6_NODE_10851_length_6761_6
tatacagtatgatttcat
>VIR_G3_UW_36_NODE_6872_length_9409_9
cgttcagtacaactttat
>VIR_G3_UW_34_NODE_96114_length_949_1
tattcagtatgatttctt
>VIR_G3_UW_27_NODE_36102_length_2372_2
tattcagtatgacttcct
>VIR_G3_UW_13_NODE_34900_length_2420_3
tattcagtatgacttcct
>VIR_G3_UW_4_NODE_99473_length_1367_1
tattcaatatgacttcct
>VIR_G3_UW_36_NODE_245401_length_764_1
tattcaatatgacttcct
>VIR_G3_UW_4_NODE_29134_length_3299_4
tattcagtatgatttcct
>VIR_G3_UW_11_NODE_43924_length_1787_2
tattcaatatgacttcct
>VIR_G3_UW_36_NODE_61937_length_2196_4
tattcagtatgacttctt
>VIR_G3_UW_12_NODE_78683_length_1101_2
tattcaatatgacttcct
>VIR_G3_UW_11_NODE_43589_length_1797_3
tattcaatatgacttcct
>VIR_G3_UW_12_NODE_40907_length_1897_1
tattcagtatgacttcct
>VIR_G3_UW_20_NODE_19424_length_4310_6
tattcaatatgacttcct
>VIR_G3_UW_12_NODE_3078_length_13008_11
tattcaatatgatttctt
>VIR_G3_UW_36_NODE_234904_length_794_1
tatt--------------
>VIR_G3_UW_27_NODE_2505_length_17364_5
tatacaatatgacttctt
>VIR_G3_UW_12_NODE_991_length_27575_17
tatacaatatgacttctt
>VIR_G3_UW_20_NODE_136_length_67064_38
tatacaatatgacttctt
>VIR_G3_UW_31_NODE_39846_length_1843_1
catacagtatgacttctt
>VIR_G3_UW_6_NODE_154299_length_992_1
tattcagtatgatttctt
>VIR_G3_UW_13_NODE_59522_length_1556_1
tattcagtatgatttctt
>VIR_G3_UW_20_NODE_146901_length_817_1
tattcaatatgactttgt
>VIR_G3_UW_12_NODE_29001_length_2485_2
tattcaatatgattatgt
>VIR_G3_UW_13_NODE_28396_length_2865_4
tattcaatatgattatgt
>VIR_G3_UW_27_NODE_12023_length_5650_4
tattcaatatgattatgt
>VIR_G3_UW_13_NODE_3189_length_14454_7
tatacaatatgatttctt
>VIR_G3_UW_31_NODE_241760_length_335_1
-----------------c
>VIR_G3_UW_13_NODE_11727_length_5668_1
catccaatatgatttcat
>VIR_G3_UW_27_NODE_5672_length_9740_6
catccaatatgatttcat
>VIR_G3_UW_9_NODE_29785_length_2708_1
tattcaatatgatttctt
>VIR_G3_UW_31_NODE_33977_length_2080_1
tattcaatatgatttctt
>VIR_G3_UW_20_NODE_55988_length_1873_2
tattcaatatgatttctt
>VIR_G3_UW_12_NODE_15157_length_4102_5
tattcaatatgatttctt
>VIR_G3_UW_27_NODE_21138_length_3646_5
tattcaatatgatttctt
>VIR_G3_UW_13_NODE_43501_length_2025_1
tattcaatatgatttctt
>VIR_G3_UW_34_NODE_33414_length_2048_1
tattcaatatgatttctt
>VIR_G3_UW_13_NODE_8_length_129926_6
tatccagtttgactttat
>VIR_G3_UW_27_NODE_4908_length_10815_6
tatccagtttgactttat
>VIR_G3_UW_12_NODE_15_length_129664_147
tatccagtttgactttat
>VIR_G3_UW_11_NODE_53312_length_1533_1
tattcagtatgacttctt
>VIR_G3_UW_13_NODE_14285_length_4884_7
tattcagtatgacttctt
>VIR_G3_UW_6_NODE_22308_length_4201_3
tatacagtatgacttcat
>VIR_G3_UW_6_NODE_5310_length_10696_13
tattcaatatgatttcct
>VIR_G3_UW_13_NODE_6490_length_8691_5
tattcaatatgatttcct
>VIR_G3_UW_11_NODE_3491_length_10605_12
tattcaatatgatttcct
>VIR_G3_UW_12_NODE_5417_length_8691_6
tattcaatatgatttcct
>VIR_G3_UW_31_NODE_7373_length_6002_9
tattcaatatgatttcct
>VIR_G3_UW_34_NODE_11951_length_4125_6
tattcaatatgatttcct
>VIR_G3_UW_34_NODE_25094_length_2494_2
tattcaatatgacttctt
>VIR_G3_UW_36_NODE_138802_length_1214_1
tattcaatatgatttctt
>VIR_G3_UW_12_NODE_4813_length_9405_3
tattcaatatgacttctt
>VIR_G3_UW_27_NODE_21875_length_3552_3
tattcaatatgacttctt
>VIR_G3_UW_13_NODE_17219_length_4227_5
tattcaatatgacttctt
>VIR_G3_UW_20_NODE_396_length_47378_27
tattcaatatgatttctt
>VIR_G3_UW_11_NODE_144927_length_653_1
tattcaatatgacttctt
>VIR_G3_UW_13_NODE_9567_length_6576_2
tattcaatatgacttctt
>VIR_G3_UW_27_NODE_11807_length_5725_8
tattcaatatgacttctt
>VIR_G3_UW_27_NODE_52523_length_1740_2
tattcaatatgacttctt
>VIR_G3_UW_13_NODE_35980_length_2364_4
tattcaatatgacttctt
>VIR_G3_UW_13_NODE_17625_length_4161_6
tattcaatatgacttctt
>VIR_G3_UW_11_NODE_16799_length_3652_4
tattcaatatgacttctt
>VIR_G3_UW_6_NODE_207736_length_764_1
tattcaatatgatttctt
>VIR_G3_UW_34_NODE_103995_length_890_1
tattcagtatgatttctt
>VIR_G3_UW_6_NODE_53752_length_2257_3
tattcaatatgacttctt
>VIR_G3_UW_34_NODE_68043_length_1232_1
tattcagtacgatttctt
>VIR_G3_UW_9_NODE_3627_length_12084_6
tatccaatatgatttcat
>VIR_G3_UW_6_NODE_4355_length_12107_6
tatccaatatgatttcat
>VIR_G3_UW_27_NODE_22_length_133653_78
tatccaatatgatttcat
>VIR_G3_UW_20_NODE_90_length_78829_56
tatccaatatgatttcat
>VIR_G3_UW_13_NODE_104_length_63394_24
tatccaatatgatttcat
>VIR_G3_UW_12_NODE_31_length_103712_41
tatccaatatgatttcat
>VIR_G3_UW_11_NODE_13081_length_4386_2
tatccaatatgatttcat
>VIR_G3_UW_31_NODE_12380_length_4252_5
tatccaatatgatttcat
>VIR_G3_UW_34_NODE_16094_length_3367_2
tatccaatatgatttcat
>VIR_G3_UW_13_NODE_24493_length_3218_1
tattcaatatgacttctt
>VIR_G3_UW_27_NODE_10039_length_6440_8
tattcaatatgacttctt
>VIR_G3_UW_31_NODE_139701_length_647_1
tattcagtatgatttctt
>VIR_G3_UW_1_NODE_13530_length_3172_3
tattcaatacgatttctt
>VIR_G3_UW_11_NODE_22356_length_2973_1
tattcaatatgacttctt
>VIR_G3_UW_4_NODE_116637_length_1207_2
tattcaatttgatttctt
>VIR_G3_UW_36_NODE_169828_length_1036_1
tattcaatttgatttctt
>VIR_G3_UW_9_NODE_153899_length_692_1
tattcaatatgattacct
>VIR_G3_UW_27_NODE_52289_length_1747_1
tattcaatatgattacct
>VIR_G3_UW_20_NODE_7912_length_8404_6
cattcaatatgattacct
>VIR_G3_UW_9_NODE_10917_length_5693_4
tattcagtatgatttctt
>VIR_G3_UW_36_NODE_210889_length_869_1
tattcaatatgatttctt
>VIR_G3_UW_12_NODE_38910_length_1973_1
tattcagtatgatttctt
>VIR_G3_UW_11_NODE_17329_length_3568_1
tattcagtatgatttctt
>VIR_G3_UW_13_NODE_68331_length_1382_1
tattcagtatgatttctt
>VIR_G3_UW_13_NODE_68333_length_1382_1
tattcagtatgatttctt
>VIR_G3_UW_36_NODE_28365_length_3750_3
tattcaatatgatttctt
>VIR_G3_UW_4_NODE_150702_length_986_1
tattcaatatgatttctt
>VIR_G3_UW_27_NODE_4245_length_11973_8
tatccagtatgatttctt
>VIR_G3_UW_12_NODE_7539_length_6879_3
tatccagtatgatttctt
>VIR_G3_UW_13_NODE_7411_length_7907_5
tatccagtatgatttctt
>VIR_G3_UW_6_NODE_25673_length_3819_1
tattcagtatgatttctt
>VIR_G3_UW_11_NODE_158511_length_600_1
tattcaatatgacttctt
>VIR_G3_UW_34_NODE_83984_length_1052_1
tattcaatatgatttctt
>VIR_G3_UW_4_NODE_97565_length_1388_3
tattcaatatgacttttt
>VIR_G3_UW_6_NODE_44563_length_2584_3
tattcaatatgacttctt
>VIR_G3_UW_36_NODE_76306_length_1891_1
tattcaatatgacttttt
>VIR_G3_UW_13_NODE_52133_length_1742_3
tattcaatatgacttctt
>VIR_G3_UW_9_NODE_27354_length_2892_1
tattcaatatgacttctt
>VIR_G3_UW_27_NODE_14697_length_4846_3
tattcaatatgacttctt
>VIR_G3_UW_12_NODE_14916_length_4150_4
tattcaatatgacttctt
>VIR_G3_UW_13_NODE_61231_length_1518_1
tattcaatatgacttctt
>VIR_G3_UW_6_NODE_133106_length_1120_1
tattcaatatgacttctt
>VIR_G3_UW_34_NODE_100969_length_912_1
tattcaatatgacttctt
>VIR_G3_UW_27_NODE_8275_length_7443_1
tattcaatatgatttcct
>VIR_G3_UW_1_NODE_38474_length_1727_1
tattcaatatgacttctt
>VIR_G3_UW_1_NODE_20081_length_2525_3
tattcagtatgacttctt
>VIR_G3_UW_4_NODE_163394_length_922_1
tattcagtatgacttctt
>VIR_G3_UW_4_NODE_152216_length_978_1
cattcaatatgatttctt
>VIR_G3_UW_4_NODE_302159_length_524_1
tattcaatat--------
>VIR_G3_UW_4_NODE_47467_length_2354_2
tattcaatatgacttctt
>VIR_G3_UW_34_NODE_57624_length_1393_2
tattcaatatgatttctt
>VIR_G3_UW_6_NODE_99765_length_1412_1
tattcaatatgatttctt
>VIR_G3_UW_9_NODE_33314_length_2487_3
tattcaatatgatttctt
>VIR_G3_UW_12_NODE_93718_length_945_1
tattcaatacgatttctt
>VIR_G3_UW_36_NODE_27735_length_3807_2
tattcaatatgattttat
>VIR_G3_UW_36_NODE_59269_length_2267_2
tatacaatatgattttat
>VIR_G3_UW_4_NODE_135172_length_1076_1
tatacaatatgattttat
>VIR_G3_UW_27_NODE_7908_length_7697_7
tattcagttcgattatat
>VIR_G3_UW_13_NODE_1995_length_20219_20
tattcagttcgattatat
>VIR_G3_UW_12_NODE_1650_length_19739_21
tattcagttcgattatat
>VIR_G3_UW_6_NODE_26525_length_3734_5
tattcaattcgattatat
>VIR_G3_UW_11_NODE_1857_length_15998_21
tattcaattcgattatat
>VIR_G3_UW_31_NODE_1661_length_15038_13
tattcaattcgattatat
>VIR_G3_UW_9_NODE_2239_length_16500_3
tattcagttcgattatat
>VIR_G3_UW_34_NODE_2355_length_11256_1
tattcagttcgattatat
>VIR_G3_UW_4_NODE_74066_length_1702_1
tattcagtttgattacat
>VIR_G3_UW_36_NODE_24535_length_4130_5
tattcagtttgattacat
>VIR_G3_UW_2_NODE_56768_length_904_1
cattcagtttgattacat
>VIR_G3_UW_36_NODE_261626_length_722_1
c-----------------
>VIR_G3_UW_6_NODE_121402_length_1208_1
tattcaatatgatttctt
>VIR_G3_UW_20_NODE_77175_length_1433_1
tattcaatacgatttttt
>VIR_G3_UW_12_NODE_105673_length_848_1
tattcaatatgatttctt
>VIR_G3_UW_13_NODE_195121_length_495_1
tatt--------------
>VIR_G3_UW_34_NODE_61962_length_1320_1
tattcaatatgatttctt
>VIR_G3_UW_36_NODE_121775_length_1342_1
tattcaatatgatttctt
>VIR_G3_UW_20_NODE_11026_length_6608_1
tattcaatatgatttctt
>VIR_G3_UW_31_NODE_51147_length_1522_3
tattcaatatgatttctt
>VIR_G3_UW_12_NODE_15050_length_4121_1
tattcaatatgatttctt
>VIR_G3_UW_9_NODE_51566_length_1770_1
tattcaatatgatttctt
>VIR_G3_UW_6_NODE_85768_length_1586_1
tattcaatatgatttctt
>VIR_G3_UW_34_NODE_35140_length_1977_1
tattcaatatgatttctt
>VIR_G3_UW_9_NODE_49575_length_1827_1
tattcaatatgatttctt
>VIR_G3_UW_36_NODE_266740_length_710_1
tattcaatat--------
>VIR_G3_UW_4_NODE_164431_length_917_1
tattcaatatgattacct
>VIR_G3_UW_4_NODE_110230_length_1262_1
tattcaatatgattacct
>VIR_G3_UW_36_NODE_86703_length_1724_2
tattcaatatgattacct
>VIR_G3_UW_4_NODE_149531_length_992_1
tattcaatacgattactt
>VIR_G3_UW_4_NODE_44795_length_2450_1
tattcaatatgatttctt
>VIR_G3_UW_36_NODE_237099_length_787_1
tattcaatacgatttctt
>VIR_G3_UW_36_NODE_135251_length_1239_1
tattcaatacgatttctt
>VIR_G3_UW_36_NODE_162102_length_1075_1
tattcaatatgatttctt
>VIR_G3_UW_36_NODE_113985_length_1411_2
cattcaatatgatttctt
>VIR_G3_UW_4_NODE_107280_length_1289_1
cattcaatatgatttctt
>VIR_G3_UW_4_NODE_150043_length_989_1
tattcaatatgatttctt
>VIR_G3_UW_36_NODE_63306_length_2161_1
tatacaatacgattacct
>VIR_G3_UW_4_NODE_70107_length_1774_2
tatacaatacgattacct
>VIR_G3_UW_4_NODE_166309_length_908_1
tattcaatatgattacct
>VIR_G3_UW_1_NODE_102675_length_919_1
tattcaatatgattacct
>VIR_G3_UW_11_NODE_6649_length_6928_6
tattcaatttgactttat
>VIR_G3_UW_36_NODE_15925_length_5521_6
tatacagtttgacttctt
>VIR_G3_UW_6_NODE_77359_length_1716_1
tatacaatacgatttcat
>VIR_G3_UW_27_NODE_4529_length_11421_6
tattcagtatgatttcct
>VIR_G3_UW_20_NODE_27936_length_3250_4
tatacaatatgacttctt
>VIR_G3_UW_12_NODE_84496_length_1034_1
tatacaatatgacttctt
>VIR_G3_UW_18_NODE_2555_length_3022_2
tatacaatatgacttctt
>VIR_G1_UW_14_NODE_6297_length_1986_1
tatccaatatgacttctt
>VIR_G3_UW_11_NODE_153027_length_620_1
tattcagtttgatttctt
>VIR_G3_UW_20_NODE_17297_length_4716_6
tatacaatatgacttctt
>VIR_G3_UW_13_NODE_16650_length_4347_4
tatacaatatgacttctt
>VIR_G1_St_5_60_m_NODE_7544_1
tatacaatatgatttctt
>VIR_G3_UW_31_NODE_41073_length_1802_2
tattcagtatgatttctt
>VIR_G3_UW_13_NODE_121804_length_818_1
tattcagtttgatttctt
>VIR_G3_UW_11_NODE_54957_length_1496_1
tatacaatatgacttctt
>VIR_G3_UW_11_NODE_28468_length_2478_4
tattcagtatgatttctt
>VIR_G3_UW_20_NODE_36279_length_2646_1
tattcagtatgatttttt
>VIR_G3_UW_4_NODE_188841_length_814_1
tatacaatatgacttctt
>VIR_G3_UW_36_NODE_299371_length_641_1
tatacaatatgacttctt
>VIR_G3_UW_4_NODE_29622_length_3258_3
catacaatatgacttctt
>VIR_G3_UW_31_NODE_36317_length_1978_1
tatacaatatgacttctt
>VIR_G3_UW_6_NODE_69234_length_1868_1
tatacaatatgacttctt
>VIR_G3_UW_6_NODE_3018_length_15247_10
tattcagtatgacttcct
>VIR_G3_UW_4_NODE_77_length_61532_28
tattcagtatgacttcct
>VIR_G3_UW_36_NODE_769_length_32433_34
tattcagtatgacttcct
>VIR_G3_UW_4_NODE_291_length_44959_11
cattcagtatgatttcct
>VIR_G3_UW_36_NODE_546_length_36977_11
cattcagtatgatttcct
>VIR_G3_UW_23_NODE_13260_length_3393_1
tattcaatatgatttctt
>VIR_G3_UW_34_NODE_20775_length_2833_5
tattcaatatgatttttt
>VIR_G3_UW_27_NODE_2562_length_17011_6
tattcaatatgatttttt
>VIR_G3_UW_20_NODE_19977_length_4218_3
tattcaatatgatttttt
>VIR_G3_UW_13_NODE_1871_length_21141_13
tattcaatatgatttttt
>VIR_G3_UW_9_NODE_2244_length_16483_7
tattcaatatgatttttt
>VIR_G3_UW_12_NODE_421_length_39162_35
tattcaatatgatttttt
>VIR_G3_UW_11_NODE_4591_length_8840_7
tattcagtatgacttttt
>VIR_G3_UW_4_NODE_75063_length_1686_1
tattcaatatgatttttt
>VIR_G3_UW_6_NODE_9877_length_7177_5
tattcaatatgatttttt
>VIR_G3_UW_31_NODE_33982_length_2080_1
tatt--------------
>VIR_G3_UW_36_NODE_103394_length_1516_1
tattcagtatgatttttt
>VIR_G3_UW_4_NODE_88878_length_1490_2
tattcagtatgacttttt
>VIR_G3_UW_6_NODE_108155_length_1325_1
tattcagtatgacttttt
>VIR_G3_UW_23_NODE_22445_length_2324_4
tattcagtatgacttttt
>VIR_G3_UW_23_NODE_44751_length_1405_3
tattcagtatgatttctt
>VIR_G3_UW_20_NODE_29539_length_3113_3
tattcagtatgatttctt
>VIR_G3_UW_12_NODE_6807_length_7451_8
tattcagtatgatttctt
>VIR_G3_UW_36_NODE_61785_length_2200_2
tattcaatatgacttcat
>VIR_G3_UW_6_NODE_76468_length_1731_5
tattcaatatgacttcat
>VIR_G3_UW_12_NODE_257_length_48723_16
tgttcaatatgatttctt
>VIR_G3_UW_6_NODE_6890_length_9099_9
tgttcaatatgatttctt
>VIR_G3_UW_11_NODE_322_length_38830_13
tgttcaatatgatttctt
>VIR_G3_UW_9_NODE_3725_length_11847_10
tgttcaatatgatttctt
>VIR_G3_UW_27_NODE_735_length_34544_16
tgttcagtatgatttctt
>VIR_G3_UW_20_NODE_1110_length_30839_18
tgttcagtatgatttctt
>VIR_G3_UW_13_NODE_628_length_36808_40
tgttcagtatgatttctt
>VIR_G3_UW_31_NODE_19858_length_3063_3
tattcaatatgattttct
>VIR_G3_UW_27_NODE_15_length_147264_171
tattcaatatgattttct
>VIR_G3_UW_13_NODE_1701_length_22568_5
tattcaatatgattttct
>VIR_G3_UW_12_NODE_6222_length_7905_3
tattcaatatgattttct
>VIR_G3_UW_6_NODE_1390_length_24042_17
tattcagtatgacttttt
>VIR_G3_UW_36_NODE_1739_length_21757_15
tattcagtatgacttttt
>VIR_G3_UW_4_NODE_205_length_50410_6
tattcagtatgacttttt
>VIR_G3_UW_9_NODE_28598_length_2794_3
tattcaatatgacttctt
>VIR_G3_UW_13_NODE_71469_length_1329_3
tatacagtatgactttct
>VIR_G3_UW_11_NODE_123728_length_757_1
tattcaatatgacttctt
>VIR_G3_UW_20_NODE_108108_length_1077_1
tattcagtatgatttttt
>VIR_G3_UW_23_NODE_12030_length_3627_1
cattcaatatgatttctt
>VIR_G3_UW_23_NODE_10404_length_4036_7
tattcaatatgatttctt
>VIR_G3_UW_27_NODE_166_length_59820_19
cattcagtacgatttctt
>VIR_G3_UW_20_NODE_8269_length_8133_6
tctacagtatgatttctt
>VIR_G3_UW_12_NODE_8719_length_6194_3
tctacagtatgatttctt
>VIR_G3_UW_4_NODE_77277_length_1651_2
tattcaatatgatttctt
>VIR_G3_UW_36_NODE_54050_length_2421_1
tattcaatatgatttctt
>VIR_G3_UW_23_NODE_6970_length_5300_8
tattcaatatgatttctt
>VIR_G3_UW_4_NODE_2547_length_15828_8
tattcaatatgattttct
>VIR_G3_UW_6_NODE_38401_length_2875_7
tattcaatatgattttct
>VIR_G3_UW_36_NODE_62882_length_2172_3
tgttcaatacgattttct
>VIR_G3_UW_20_NODE_11198_length_6534_1
tattcaatatgacttctt
>VIR_G3_UW_27_NODE_98052_length_1006_1
cattcaatttgacttctt
>VIR_G3_UW_9_NODE_3522_length_12356_5
tatccaatacgattacat
>VIR_G3_UW_6_NODE_3782_length_13265_3
tatccaatatgattacat
>VIR_G3_UW_27_NODE_78_length_80390_80
tatccaatatgattacat
>VIR_G3_UW_13_NODE_5549_length_9693_5
tatccaatatgattacat
>VIR_G3_UW_12_NODE_306_length_44872_4
tatccaatatgattacat
>VIR_G3_UW_31_NODE_58435_length_1376_1
tatccaatatgattacat
>VIR_G3_UW_11_NODE_50292_length_1604_1
tatccaatatgattacat
>VIR_G3_UW_13_NODE_6903_length_8301_12
tatccaatacgattacat
>VIR_G3_UW_9_NODE_318_length_42622_43
tatccaatacgattacat
>VIR_G3_UW_6_NODE_5638_length_10312_6
tatccaatacgattacat
>VIR_G3_UW_4_NODE_1411_length_22461_20
tatccaatacgattacat
>VIR_G3_UW_36_NODE_398_length_41400_11
tatccaatacgattacat
>VIR_G3_UW_12_NODE_23594_length_2924_2
tatccaatacgattacat
>VIR_G3_UW_31_NODE_26136_length_2511_4
tatccaatacgattacat
>VIR_G3_UW_34_NODE_301_length_33418_1
tatccaatacgattacat
>VIR_G3_UW_11_NODE_31822_length_2278_3
tatccaatacgattacat
>VIR_G3_UW_1_NODE_16003_length_2878_3
tatccaatatgattacat
>VIR_G3_UW_36_NODE_19369_length_4854_2
cattcagtttgactttat
>VIR_G3_UW_9_NODE_18_length_85704_58
cattcagtttgactttat
>VIR_G3_UW_6_NODE_30_length_87003_34
cattcagtttgactttat
>VIR_G3_UW_31_NODE_718_length_23967_10
cattcagtttgactttat
>VIR_G3_UW_27_NODE_130_length_63843_7
cattcagtttgactttat
>VIR_G3_UW_13_NODE_19_length_113413_48
cattcagtttgactttat
>VIR_G3_UW_12_NODE_702_length_32440_39
cattcagtttgactttat
>VIR_G3_UW_11_NODE_12_length_101578_35
cattcagtttgactttat
>VIR_G3_UW_34_NODE_11289_length_4279_5
cattcagtttgactttat
>VIR_G3_UW_4_NODE_232529_length_676_1
cattcagtttgactttat
>VIR_G3_UW_11_NODE_197128_length_474_1
cattcagtttgactttat
>VIR_G3_UW_36_NODE_26_length_84676_62
tattcagtttgattatat
>VIR_G3_UW_27_NODE_2_length_181527_143
tattcagtttgattatat
>VIR_G3_UW_13_NODE_1_length_168928_143
tattcagtttgattatat
>VIR_G3_UW_6_NODE_59813_length_2086_2
tattcagtttgattatat
>VIR_G3_UW_31_NODE_15659_length_3617_5
tattcagtttgattatat
>VIR_G3_UW_11_NODE_14516_length_4059_1
tattcagtttgattatat
>VIR_G3_UW_36_NODE_17652_length_5157_2
cattcaattcgatttcat
>VIR_G3_UW_6_NODE_6468_length_9457_15
tatccagtttgactttat
>VIR_G3_UW_4_NODE_6839_length_8564_5
tatccagtttgactttat
>VIR_G3_UW_36_NODE_2148_length_19104_4
tatccagtttgactttat
>VIR_G3_UW_4_NODE_4211_length_11562_4
tatccaatttgattttat
>VIR_G3_UW_36_NODE_7331_length_9029_8
tatccaattcgattttat
>VIR_G3_UW_1_NODE_1395_length_10663_13
tatacaatatgactttat
>VIR_G3_UW_36_NODE_18192_length_5058_7
tatacaatatgactttat
>VIR_G3_UW_27_NODE_18_length_142695_42
tatatattatgactttaa
>VIR_G3_UW_12_NODE_18_length_124523_105
tatatattatgactttaa
>VIR_G3_UW_36_NODE_19230_length_4878_3
tatttattatgactttaa
>VIR_G3_UW_6_NODE_45_length_68959_30
tatttactttgattttcg
>VIR_G3_UW_36_NODE_37_length_81075_39
tatttactttgattttcg
>VIR_G3_UW_34_NODE_56_length_57033_40
tatttactttgattttcg
>VIR_G3_UW_31_NODE_2861_length_10908_14
tatttactttgattttcg
>VIR_G3_UW_4_NODE_651_length_33237_35
tatttactttgattttcg
>VIR_G3_UW_9_NODE_29_length_77625_39
tatttactttgattttcg
>VIR_G3_UW_11_NODE_2020_length_15165_17
tatttactttgattttcg
>VIR_G3_UW_12_NODE_9891_length_5641_6
tatttactttgattttcg
>VIR_G3_UW_1_NODE_46084_length_1549_1
tatccagtttgattattt
>VIR_G3_UW_6_NODE_635_length_34630_17
tatccagtttgattactt
>VIR_G3_UW_4_NODE_51_length_66921_60
tatccagtttgattactt
>VIR_G3_UW_36_NODE_74_length_63969_6
tatccagtttgattactt
>VIR_G3_UW_36_NODE_44656_length_2768_1
cattcaatatgattacgt
>VIR_G3_UW_36_NODE_16725_length_5347_3
tattcaatatgatttcct
>VIR_G3_UW_36_NODE_470827_length_409_1
tatccaatatgatttctt
>VIR_G3_UW_31_NODE_18_length_67113_88
tattcaatttgatttttt
>VIR_G3_UW_11_NODE_12075_length_4636_7
tattcaatttgatttttt
>VIR_G3_UW_4_NODE_215003_length_726_1
tattcaatacgatttctt
>VIR_G3_UW_11_NODE_11444_length_4812_6
tatccagtttgactttat
>VIR_G3_UW_27_NODE_38939_length_2234_2
tattcagtttgactttat
