# Supplementary material for: Viruses affect picocyanobacterial abundance and biogeography in the North Pacific Ocean
Source: Nat Microbiol. 2022 Apr 1;7(4):570–80. doi: 10.1038/s41564-022-01088-x (PMC8975747; doi:10.1038/s41564-022-01088-x)
Supplement: Supplementary file 7 — Multiple sequence alignment of environmental cyanophage sequences at the forward primer site of the T7-like cyanophage polony assay. [file 41564_2022_1088_MOESM7_ESM.fasta]

>VIR_G3_UW_1_NODE_11048_length_3553_2
aaaccgaatttagcgcaa
>VIR_G3_UW_4_NODE_104703_length_1314_1
aaaccgaatttagcgcaa
>VIR_G3_UW_36_NODE_744227_length_260_1
aaaccgaatttagcgcaa
>VIR_G3_UW_4_NODE_668445_length_233_1
aaaccgaatttagcgcaa
>VIR_G3_UW_4_NODE_574549_length_263_1
---------ttagcgcaa
>VIR_G3_UW_11_NODE_4189_length_9372_3
aaaccgaaccttgctca-
>VIR_G3_UW_11_NODE_102557_length_896_1
aagccgaatttagcacaa
>VIR_G3_UW_36_NODE_74409_length_1926_2
aaaccgaacttagcacaa
>VIR_G3_UW_31_NODE_81817_length_1046_1
aagccgaatttagcacaa
>VIR_G3_UW_9_NODE_81381_length_1222_1
aagccgaatttagcacaa
>VIR_G3_UW_34_NODE_21907_length_2736_3
aagccgaatttagcacaa
>VIR_G1_UW_26_NODE_4416_length_1699_1
aaaccgaatttagcacaa
>VIR_G3_UW_18_NODE_9002_length_1498_3
aagccgaatctagcacaa
>VIR_G1_UW_14_NODE_121205_length_231_1
aagccgaacttagcacaa
>VIR_G3_UW_6_NODE_105423_length_1351_1
aaaccgaaccttgctcag
>VIR_G3_UW_31_NODE_36333_length_1977_3
aaaccgaaccttgctcag
>VIR_G2_UW_1_NODE_2904_length_329_1
aaaccgaaccttgctcag
>VIR_G3_UW_6_NODE_707171_length_212_1
aagccgaatctagcacaa
>VIR_G2_UW_32_NODE_30329_length_295_1
aagccgaatctagcacaa
>VIR_G3_UW_11_NODE_480769_length_155_1
aagccgaatttagcacaa
>VIR_G2_UW_30_NODE_50681_length_233_1
aaaccgaatttagcacaa
>VIR_G3_UW_13_NODE_3116_length_14704_12
aacccgaatctgggacaa
>VIR_G3_UW_11_NODE_20607_length_3143_4
aacccgaatctgggacaa
>VIR_G3_UW_31_NODE_5139_length_7504_10
aacccgaatctgggacaa
>VIR_G3_UW_27_NODE_140652_length_707_1
aacccgaatctgggacaa
>VIR_G3_UW_36_NODE_205075_length_890_1
aagccgaacttagcacaa
>VIR_G3_UW_34_NODE_207347_length_485_1
aagccgaacttagcacaa
>VIR_G3_UW_31_NODE_105046_length_843_1
aagccgaacttagcacaa
>VIR_G3_UW_4_NODE_806595_length_156_1
aagccgaatttagcacaa
>VIR_G3_UW_13_NODE_14550_length_4818_1
aaaccaaatttaagtcaa
>VIR_G3_UW_31_NODE_13882_length_3938_3
aaaccaaatttaagtcaa
>VIR_G3_UW_11_NODE_2485_length_13297_8
aaaccaaatttaagtcaa
>VIR_G3_UW_27_NODE_5210_length_10376_8
aaaccaaatttaagtcaa
>VIR_G3_UW_9_NODE_86692_length_1157_1
aaaccgaatttagctcag
>VIR_G3_UW_36_NODE_258402_length_730_1
aaaccgaatttagctcag
>VIR_G3_UW_34_NODE_241263_length_413_1
aaaccgaatttagctcag
>VIR_G3_UW_4_NODE_128677_length_1118_2
aaaccgaatttagctcag
>VIR_G3_UW_6_NODE_194530_length_811_1
aaaccgaatttagctcag
>VIR_G3_UW_31_NODE_79550_length_1070_1
aaaccgaatttagctcag
>VIR_G3_UW_2_NODE_173639_length_411_1
aaaccgaatttagctcag
>VIR_G3_UW_6_NODE_9650_length_7281_9
aaaccgaatttagctcag
>VIR_G3_UW_9_NODE_101174_length_1015_2
aaaccgaatttagctcag
>VIR_G3_UW_11_NODE_38359_length_1981_1
aaaccgaatttagctcag
>VIR_G3_UW_31_NODE_72595_length_1154_1
aaaccgaatttagctcag
>VIR_G2_UW_31_NODE_21517_length_243_1
aaaccaaatttagctcag
>VIR_G3_UW_13_NODE_174860_length_564_1
aaaccgaatttagctcag
>VIR_G3_UW_12_NODE_5659_length_8417_8
aagccgaatttagcacaa
>VIR_G3_UW_20_NODE_14142_length_5489_6
aagccgaatttagcacaa
>VIR_G3_UW_27_NODE_19120_length_3955_5
aaaccgaatttagctcag
>VIR_G3_UW_13_NODE_391304_length_225_1
aagccgaacttagcacaa
>VIR_G3_UW_11_NODE_435756_length_204_1
aagccgaacttagcacaa
>VIR_G3_UW_11_NODE_435143_length_204_1
aagccgaatctagcacaa
>VIR_G3_UW_13_NODE_498567_length_126_1
aagccgaat---------
>VIR_G3_UW_13_NODE_505123_length_123_1
aagccgaat---------
>VIR_G3_UW_27_NODE_320284_length_266_1
aagccgaatttagcacaa
>VIR_G3_UW_6_NODE_726633_length_201_1
aagccgaatttagcacaa
>VIR_G1_St_5_60_m_NODE_40109_1
aagccgaatttagcacaa
>VIR_G3_UW_13_NODE_230696_length_396_1
aagccgaatttagcacaa
>VIR_G3_UW_13_NODE_498650_length_126_1
aagccgaatctagcacaa
>VIR_G3_UW_6_NODE_356391_length_443_1
aagccgaatctagcacaa
>VIR_G3_UW_13_NODE_333180_length_259_1
------------gcacaa
>VIR_G3_UW_6_NODE_572130_length_262_1
------------gcacaa
>VIR_G1_St_5_5_m_NODE_18635_1
aagccgaatttagcacaa
>VIR_G3_UW_11_NODE_126742_length_740_1
aaaccgaatttagcacaa
>VIR_G1_UW_14_NODE_49560_length_387_1
aagccgaatttagcacaa
>VIR_G3_UW_11_NODE_292721_length_304_1
aaaccgaacttagcacaa
>VIR_G3_UW_27_NODE_225325_length_406_1
aaaccgaatttagcacaa
>VIR_G3_UW_31_NODE_303746_length_262_1
aagcctaacttagcgcaa
>VIR_G3_UW_36_NODE_227756_length_814_1
aaaccgaaccttgcccaa
>VIR_G3_UW_6_NODE_258091_length_624_1
aaaccgaaccttgcccaa
>VIR_G3_UW_2_NODE_231898_length_327_1
aaaccgaaccttgcccaa
>VIR_G3_UW_1_NODE_157965_length_675_1
aaaccgaaccttgcccaa
>VIR_G3_UW_4_NODE_821262_length_154_1
aaaccgaaccttgcccaa
>VIR_G3_UW_4_NODE_858276_length_138_1
aaaccg------------
>VIR_G3_UW_2_NODE_43072_length_1065_1
aaaccgaaccttgcccaa
>VIR_G3_UW_4_NODE_204578_length_758_1
aaaccgaatcttgcccaa
>VIR_G3_UW_6_NODE_258141_length_624_1
aaaccgaatcttgcccaa
>VIR_G3_UW_1_NODE_149841_length_702_1
aaaccgaatcttgcccaa
>VIR_G3_UW_4_NODE_483737_length_310_1
aaaccgaaccttgcccaa
>VIR_G3_UW_4_NODE_236421_length_665_1
aaaccgaatcttgcccaa
>VIR_G3_UW_1_NODE_462671_length_274_1
aaaccgaaccttgcccaa
>VIR_G3_UW_36_NODE_986140_length_182_1
---------cttgcccaa
>VIR_G3_UW_34_NODE_146127_length_668_1
aaaccgaaccttgcccaa
>VIR_G3_UW_1_NODE_857773_length_88_1
aaaccgaatcttgcccaa
>VIR_G3_UW_1_NODE_892508_length_81_1
aaaccgaatcttgcccaa
>VIR_G3_UW_6_NODE_810648_length_152_1
aaaccaaatcttgcccaa
>VIR_G3_UW_6_NODE_811156_length_152_1
aaaccaaaccttgcccaa
>VIR_G3_UW_36_NODE_1056851_length_155_1
aaaccgaatcttgcccaa
>VIR_G3_UW_4_NODE_278475_length_570_1
---------cttgcccaa
>VIR_G3_UW_1_NODE_217009_length_528_1
---------cttgcccaa
>VIR_G3_UW_1_NODE_188947_length_590_1
aaaccgaatcttgcccaa
>VIR_G3_UW_6_NODE_218557_length_729_1
aaaccgaaccttgcccaa
>VIR_G3_UW_6_NODE_200879_length_788_1
aaaccgaaccttgcccaa
>VIR_G3_UW_4_NODE_158200_length_947_1
---------------caa
>VIR_G3_UW_1_NODE_207540_length_548_1
aaaccgaatttagcacag
>VIR_G3_UW_6_NODE_382398_length_407_1
------aatcttgcccaa
>VIR_G3_UW_36_NODE_356719_length_545_1
aaaccgaaccttgcccaa
>VIR_G3_UW_4_NODE_269771_length_588_1
aaaccgaaccttgcccaa
>VIR_G3_UW_13_NODE_225780_length_408_2
aaaccgaatttagcacaa
>VIR_G3_UW_9_NODE_104545_length_986_1
aaaccaaatttagcacaa
>VIR_G3_UW_31_NODE_155766_length_581_1
aaaccaaatttagcacaa
>VIR_G3_UW_6_NODE_301294_length_536_1
aaaccaaatttagcacaa
>VIR_G3_UW_34_NODE_170769_length_582_1
aaaccaaatttagcacaa
>VIR_G3_UW_4_NODE_159512_length_941_1
aaaccaaatttagcacaa
>VIR_G3_UW_36_NODE_777732_length_250_1
aaaccgaatttagcgcaa
>VIR_G3_UW_36_NODE_422831_length_459_1
aaaccgaatttagcgcaa
>VIR_G3_UW_36_NODE_507608_length_377_1
aaaccgaatttagcgcaa
>VIR_G3_UW_36_NODE_519212_length_368_1
aaaccgaatttagcgcag
>VIR_G3_UW_1_NODE_475536_length_269_1
aaaccgaacttggcacaa
>VIR_G3_UW_4_NODE_270580_length_587_1
aaaccgaatttagcgcaa
>VIR_G3_UW_36_NODE_69139_length_2030_1
aaaccgaatttagcgcag
>VIR_G3_UW_4_NODE_304210_length_521_1
aaaccgaatttagcgcag
>VIR_G3_UW_4_NODE_348142_length_448_1
aaaccgaatttagcacag
>VIR_G3_UW_2_NODE_423517_length_231_1
aaaccaaatttagcacag
>VIR_G3_UW_1_NODE_126717_length_793_1
aaaccgaatttagcacag
>VIR_G3_UW_2_NODE_215044_length_346_1
aaaccgaatttagcacag
>VIR_G3_UW_1_NODE_702982_length_153_1
aaaccgaatttagcacag
>VIR_G3_UW_36_NODE_535108_length_357_1
aaaccaaatttagggcaa
>VIR_G3_UW_36_NODE_422109_length_460_1
aaaccgaacttggcacaa
>VIR_G3_UW_6_NODE_19748_length_4563_2
aaccccaaccttggacag
>VIR_G3_UW_36_NODE_40458_length_2958_3
aaccccaaccttggacag
>VIR_G3_UW_1_NODE_8721_length_4043_1
aaccccaaccttggacag
>VIR_G3_UW_31_NODE_138509_length_652_1
aagccgaatttaggacaa
>VIR_G3_UW_4_NODE_304790_length_520_1
aagccgaatttaggacaa
>VIR_G3_UW_31_NODE_183247_length_483_1
aaaccgaatcttggtcaa
>VIR_G3_UW_4_NODE_754099_length_191_1
---ccaaatctcggagct
>VIR_G3_UW_4_NODE_432601_length_349_1
---ccaaatctcggagct
>VIR_G3_UW_36_NODE_80192_length_1825_1
aagccaaatctcggagct
>VIR_G3_UW_11_NODE_170315_length_558_1
aagccaaatcttggagct
>VIR_G3_UW_1_NODE_304417_length_390_1
aaaccaaatctagggcaa
>VIR_G3_UW_9_NODE_373641_length_269_1
aagccgaacttagcacaa
>VIR_G3_UW_4_NODE_506353_length_296_1
aagccaaatctcggagct
>VIR_G3_UW_36_NODE_690089_length_278_1
aagccaaatctcggagct
>VIR_G3_UW_4_NODE_733586_length_205_1
aaaccaaatctcgcacaa
>VIR_G3_UW_9_NODE_457385_length_228_1
aagccgaatttagcccaa
>VIR_G3_UW_11_NODE_326893_length_275_1
aagccaaatttagctcaa
>VIR_G3_UW_31_NODE_52905_length_1483_4
aagccaaatttaagtcag
>VIR_G3_UW_4_NODE_159512_length_941_2
aaaccaaatctcgctcaa
>VIR_G3_UW_11_NODE_71325_length_1214_1
aatccaaatctcgcacaa
>VIR_G3_UW_13_NODE_144347_length_691_2
aatccaaatttagcccaa
>VIR_G3_UW_13_NODE_42529_length_2062_4
aat---------------
>VIR_G3_UW_23_NODE_86090_length_839_1
tcacccaatctcgctcaa
>VIR_G2_UW_26_NODE_19677_length_578_1
tcgccgaac---------
>VIR_G3_UW_27_NODE_68218_length_1389_1
aaaccaaacctcgcacaa
>VIR_G3_UW_20_NODE_157583_length_764_1
aaaccaaacctcgcacaa
>VIR_G3_UW_13_NODE_159553_length_623_1
aaaccaaacctcgcacaa
>VIR_G3_UW_27_NODE_184903_length_525_1
aaaccaaacctcgcacaa
>VIR_G2_UW_26_NODE_6047_length_1443_2
aaaccaaacctcgcacaa
>VIR_G3_UW_1_NODE_134619_length_759_1
aaaccaaacctcgcacaa
>VIR_G3_UW_2_NODE_124833_length_538_1
aaaccaaacctcgcacaa
>VIR_G3_UW_6_NODE_284142_length_569_1
aaaccaaacctcgcacaa
>VIR_G3_UW_1_NODE_233115_length_497_1
aaaccaaatttagcccaa
>VIR_G1_St_9_5_m_NODE_6209_1
aaaccaaacctcgcacaa
>VIR_G3_UW_2_NODE_196585_length_371_1
aaacctaacctagcacaa
>VIR_G3_UW_6_NODE_271421_length_595_1
aaaccaaatttagcacaa
>VIR_G3_UW_2_NODE_385418_length_243_1
aaaccaaatttagcacaa
>VIR_G3_UW_4_NODE_352098_length_442_1
aaaccaaatttagcacaa
>VIR_G3_UW_36_NODE_524686_length_364_1
aaaccaaatttagcacaa
>VIR_G3_UW_1_NODE_131749_length_771_1
aaaccaaatttagcccaa
>VIR_G3_UW_6_NODE_409835_length_375_1
aaaccaaatttagcccaa
>VIR_G3_UW_4_NODE_367545_length_420_1
aaaccaaatttagcccaa
>VIR_G3_UW_9_NODE_34316_length_2433_3
aaaccaaatttagcccaa
>VIR_G3_UW_31_NODE_164786_length_547_1
aaaccaaatttagcccaa
>VIR_G3_UW_31_NODE_91631_length_952_1
aaaccaaatttagcccaa
>VIR_G3_UW_2_NODE_330193_length_262_1
aaaccaaatttagcccaa
>VIR_G3_UW_36_NODE_808990_length_242_1
aaaccaaatttagcccaa
>VIR_G3_UW_1_NODE_393673_length_311_1
aaaccaaatttagcccaa
>VIR_G3_UW_2_NODE_414035_length_234_1
aaaccaaatttagcccaa
>VIR_G3_UW_6_NODE_333698_length_479_1
aaaccaaatttagcacaa
>VIR_G3_UW_36_NODE_817290_length_240_1
aaaccaaatttagcacaa
>VIR_G3_UW_4_NODE_348083_length_448_1
aaaccaaatttagcacaa
>VIR_G3_UW_1_NODE_157338_length_677_1
aaaccaaacctcgcacaa
>VIR_G3_UW_2_NODE_369812_length_248_1
aaaccaaacctcgcacaa
>VIR_G3_UW_1_NODE_703065_length_153_1
aaaccaaacctcgcacaa
>VIR_G3_UW_20_NODE_1442_length_27028_22
aagccaaatttatctcaa
>VIR_G3_UW_12_NODE_4008_length_10763_14
aagccaaatttatctcaa
>VIR_G3_UW_27_NODE_432_length_43084_25
aagccaaatttatctcaa
>VIR_G3_UW_12_NODE_87522_length_1003_2
caccccaacctagggcag
>VIR_G3_UW_27_NODE_17038_length_4324_5
aagccaaatttatctcaa
>VIR_G3_UW_20_NODE_16704_length_4846_4
aagccaaatttatctcaa
>VIR_G3_UW_12_NODE_20936_length_3198_4
aagccaaatttatctcaa
>VIR_G2_UW_32_NODE_53774_length_252_1
aagccaaatttatctcaa
>VIR_G1_St_5_60_m_NODE_10838_1
aatccaaacctagcgcag
>VIR_G1_St_5_60_m_NODE_427_7
aatccaaaccttgcccaa
>VIR_G3_UW_20_NODE_82488_length_1356_2
aaacctaacttaggacag
>VIR_G3_UW_27_NODE_394191_length_218_1
aaacctaacttaggacag
>VIR_G3_UW_2_NODE_418362_length_233_1
aaaccaaatttaggacag
>VIR_G3_UW_36_NODE_5468_length_10853_6
aaaccaaatttaggacag
>VIR_G3_UW_34_NODE_18400_length_3069_1
aaaccaaatttaggacag
>VIR_G3_UW_31_NODE_68863_length_1206_1
aaaccaaatttaggacag
>VIR_G3_UW_9_NODE_19567_length_3708_5
aaaccaaatttaggacag
>VIR_G3_UW_4_NODE_35551_length_2882_4
aatcccaatttaagtcag
>VIR_G3_UW_36_NODE_705117_length_273_1
aatcccaatttaagtcag
>VIR_G3_UW_36_NODE_606513_length_315_1
aatcccaatttaagtcag
>VIR_G3_UW_20_NODE_13696_length_5621_5
aatcccaacctttcccaa
>VIR_G3_UW_31_NODE_99367_length_887_1
aatcccaacttaagtcag
>VIR_G3_UW_27_NODE_41669_length_2113_3
tctccaaatttggcacag
>VIR_G3_UW_13_NODE_3905_length_12420_18
tctccaaatttggcacag
>VIR_G3_UW_11_NODE_17219_length_3585_3
tctccaaatttggcacag
>VIR_G3_UW_6_NODE_142048_length_1062_2
tctccaaatttggcacag
>VIR_G3_UW_31_NODE_101608_length_869_1
tctccaaatttggcacag
>VIR_G3_UW_12_NODE_121754_length_744_1
tctccaaatttggcacaa
>VIR_G3_UW_4_NODE_488102_length_308_1
tctccaaatttggcacag
>VIR_G3_UW_31_NODE_216130_length_387_1
aaccca------------
>VIR_G3_UW_13_NODE_36149_length_2355_1
actccgaatctcggacaa
>VIR_G3_UW_20_NODE_55161_length_1896_1
actccgaatctcggacaa
>VIR_G3_UW_12_NODE_33082_length_2242_2
actccgaatctcggacaa
>VIR_G3_UW_27_NODE_14319_length_4943_1
actccgaatctcggacaa
>VIR_G3_UW_12_NODE_65344_length_1287_1
actccaaatttaggtcaa
>VIR_G3_UW_13_NODE_31343_length_2646_2
actccaaatttaggtcaa
>VIR_G3_UW_11_NODE_57698_length_1440_1
actccaaatttaggtcaa
>VIR_G3_UW_31_NODE_106967_length_830_2
actccgaatctcggacag
>VIR_G3_UW_9_NODE_23000_length_3290_2
actccgaatctcggacag
>VIR_G3_UW_13_NODE_165348_length_601_1
actccgaatctcggacag
>VIR_G3_UW_11_NODE_101715_length_903_1
actccgaatctcggacaa
>VIR_G3_UW_6_NODE_582431_length_258_1
actccgaatctcggacaa
>VIR_G3_UW_9_NODE_311512_length_321_1
actccgaatctcggacaa
>VIR_G3_UW_4_NODE_422361_length_359_1
actccaaatttaggacag
>VIR_G3_UW_31_NODE_242970_length_333_1
actccgaatctcggacaa
>VIR_G3_UW_6_NODE_616039_length_246_1
actccaaatctcggacag
>VIR_G3_UW_4_NODE_33651_length_2992_2
actccaaatctcggacag
>VIR_G3_UW_36_NODE_242260_length_773_1
actccaaatctcggacag
>VIR_G3_UW_12_NODE_324689_length_257_1
tctccgaatcttgggcaa
>VIR_G3_UW_36_NODE_640320_length_299_1
actccaaatctcggacag
>VIR_G3_UW_4_NODE_42095_length_2561_4
actccaaatctcggacag
>VIR_G3_UW_13_NODE_256754_length_346_1
acc---------------
>VIR_G3_UW_2_NODE_350716_length_255_1
actccaaatctcggacag
>VIR_G3_UW_31_NODE_93324_length_937_1
aaacccaacctaagtcag
>VIR_G3_UW_12_NODE_3562_length_11706_14
aaacccaacctaagtcag
>VIR_G3_UW_27_NODE_12072_length_5633_3
aaacccaacctatcacaa
>VIR_G3_UW_13_NODE_6115_length_9051_6
aaacccaacctatcacaa
>VIR_G3_UW_20_NODE_23930_length_3666_2
aaacccaacctatcacaa
>VIR_G3_UW_11_NODE_9701_length_5388_3
aaacccaacctatcacaa
>VIR_G3_UW_6_NODE_66468_length_1926_2
aaacccaacctatcacaa
>VIR_G3_UW_4_NODE_101291_length_1348_2
aaaccaaacttatcacag
>VIR_G3_UW_1_NODE_222604_length_518_1
aaacccaacctatcacaa
>VIR_G3_UW_4_NODE_630075_length_243_1
aaaccaaatttaagtcag
>VIR_G3_UW_9_NODE_84423_length_1185_2
aaaccaaatttaagtcag
>VIR_G3_UW_31_NODE_61245_length_1325_1
aaaccaaatttaagtcag
>VIR_G3_UW_27_NODE_16248_length_4493_2
tctccgaatcttgcgcaa
>VIR_G3_UW_20_NODE_17971_length_4573_4
tctccgaatcttgcgcaa
>VIR_G3_UW_11_NODE_24480_length_2781_1
tctccgaatcttgcccaa
>VIR_G3_UW_12_NODE_35037_length_2142_3
tctccgaatcttgcgcaa
>VIR_G3_UW_13_NODE_76567_length_1250_2
tctccgaatcttgcgcaa
>VIR_G3_UW_31_NODE_66867_length_1236_1
tctccgaatcttgcgcaa
>VIR_G3_UW_1_NODE_164438_length_656_1
tctccgaatcttgcccaa
>VIR_G3_UW_9_NODE_303509_length_330_1
tctccgaatctagcccaa
>VIR_G3_UW_1_NODE_210731_length_542_1
tctccgaatcttgggcaa
>VIR_G3_UW_4_NODE_735539_length_204_1
tctccgaatctagcccaa
>VIR_G3_UW_4_NODE_66172_length_1852_4
tctccgaatctagcccaa
>VIR_G3_UW_36_NODE_803192_length_244_1
tctccgaatctggcccaa
>VIR_G3_UW_9_NODE_220507_length_477_1
---------------cag
>VIR_G3_UW_2_NODE_301406_length_274_1
---------------cag
>VIR_G1_St_5_5_m_NODE_5128_2
tctccaaatttggcccag
>VIR_G3_UW_31_NODE_39307_length_1862_3
tctccaaatttggcacag
>VIR_G3_UW_9_NODE_63659_length_1495_1
tctccgaatctggcacag
>VIR_G3_UW_11_NODE_38847_length_1962_2
tctccgaatctggcacag
>VIR_G3_UW_13_NODE_30573_length_2702_4
tctccgaatctggcacag
>VIR_G1_St_5_60_m_NODE_6271_3
---------ttggcccag
>VIR_G3_UW_36_NODE_932049_length_207_1
tctccaaatttggcacag
>VIR_G3_UW_4_NODE_719245_length_212_1
gctccaaatttggcccag
>VIR_G3_UW_4_NODE_55854_length_2095_1
tctccaaatttggcacag
>VIR_G3_UW_9_NODE_83669_length_1194_3
tctccaaatttggcacag
>VIR_G3_UW_36_NODE_86605_length_1726_1
tctccaaatttggcccag
>VIR_G3_UW_31_NODE_175841_length_508_1
tctccaaatttggcacag
>VIR_G3_UW_34_NODE_329715_length_296_1
tct---------------
>VIR_G3_UW_2_NODE_124651_length_539_1
tctccgaatctcggacag
>VIR_G3_UW_6_NODE_605807_length_249_1
tctccaaatttggcccag
>VIR_G3_UW_13_NODE_325013_length_266_1
tctccaaatttggcacag
>VIR_G2_UW_26_NODE_43_length_34081_39
acacccaatcttggacaa
>VIR_G2_UW_32_NODE_243_length_5198_4
acacccaatcttggacaa
>VIR_G1_UW_14_NODE_423_length_9611_8
acacccaatcttggacaa
>VIR_G3_UW_18_NODE_2364_length_3145_2
acacccaatcttggacaa
>VIR_G2_UW_30_NODE_396_length_4965_3
acacccaatcttggacag
>VIR_G3_UW_20_NODE_9202_length_7557_6
acacccaatcttggacaa
>VIR_G1_UW_26_NODE_1717_length_2657_1
acacccaacctcggacaa
>VIR_G2_UW_35_NODE_275_length_3345_2
acacccaatcttggacaa
>VIR_G1_St_5_60_m_NODE_1545_3
acacccaatcttggacaa
>VIR_G3_UW_9_NODE_116853_length_892_2
acaccaaatcttggacaa
>VIR_G3_UW_6_NODE_297651_length_542_1
acacccaaccttggacaa
>VIR_G1_St_5_5_m_NODE_5872_1
acacccaatcttggacaa
>VIR_G3_UW_6_NODE_245500_length_654_1
acaccaaatcttggacag
>VIR_G1_St_3_100_m_NODE_9668_1
acacccaatcttggacag
>VIR_G3_UW_4_NODE_403585_length_377_1
acacccaaccttggacaa
>VIR_G3_UW_6_NODE_317508_length_506_1
acacccaaccttggacaa
>VIR_G3_UW_9_NODE_186721_length_572_1
acacccaaccttggacaa
>VIR_G3_UW_31_NODE_383930_length_197_1
acacccaaccttggacaa
>VIR_G3_UW_31_NODE_213829_length_392_1
acacccaaccttggacaa
>VIR_G3_UW_9_NODE_495724_length_188_1
acacccaaccttggacaa
>VIR_G1_UW_18_NODE_2587_length_521_1
acacccaatcttggacaa
>VIR_G3_UW_12_NODE_108700_length_826_1
acacccaatcttggacaa
>VIR_G3_UW_27_NODE_118914_length_838_1
acacccaaccttggacaa
>VIR_G3_UW_13_NODE_118828_length_838_1
acaccaaatcttggacaa
>VIR_G3_UW_11_NODE_116969_length_796_1
acacccaatcttggacaa
>VIR_G3_UW_4_NODE_116878_length_1205_2
acaccaaatttaggacaa
>VIR_G3_UW_2_NODE_72758_length_775_1
acaccaaatttaggacaa
>VIR_G3_UW_36_NODE_724299_length_266_1
acaccaaatcttggacaa
>VIR_G3_UW_36_NODE_863527_length_230_1
acacccaatcttggacaa
>VIR_G3_UW_36_NODE_645559_length_296_1
acacccaatcttggacaa
>VIR_G3_UW_34_NODE_304109_length_322_1
acacccaaccttggacaa
>VIR_G3_UW_4_NODE_700868_length_221_1
acacccaatcttggacaa
>VIR_G1_UW_17_NODE_2409_length_402_1
acacccaatcttggacaa
>VIR_G3_UW_23_NODE_237156_length_308_1
acacccaatcttggacaa
>VIR_G1_UW_12_NODE_19557_length_258_1
acacccaatcttggacaa
>VIR_G3_UW_34_NODE_377790_length_257_1
acaccaaaccttggacaa
>VIR_G3_UW_9_NODE_476212_length_209_1
acaccaaaccttggacaa
>VIR_G3_UW_36_NODE_544719_length_350_1
acaccaaaccttggacaa
>VIR_G3_UW_4_NODE_321934_length_489_1
acaccaaaccttggacaa
>VIR_G3_UW_31_NODE_156201_length_579_1
acaccaaatcttggacag
>VIR_G3_UW_6_NODE_291554_length_554_1
acaccaaatcttggacag
>VIR_G1_St_3_5_m_NODE_1730_2
acaccaaaccttggacaa
>VIR_G2_UW_4_NODE_985_length_297_1
acaccaaaccttggacaa
>VIR_G3_UW_9_NODE_354250_length_282_1
acaccaaatcttggacag
>VIR_G3_UW_34_NODE_266540_length_371_1
acaccaaatttaggacaa
>VIR_G3_UW_36_NODE_129949_length_1278_1
actccaaatctaggacaa
>VIR_G3_UW_6_NODE_139418_length_1078_1
acacccaaccttggacaa
>VIR_G3_UW_2_NODE_46213_length_1021_1
acaccaaaccttggacaa
>VIR_G3_UW_9_NODE_284825_length_353_1
acaccaaacttaggacaa
>VIR_G3_UW_9_NODE_301238_length_332_1
acaccaaacttaggacaa
>VIR_G3_UW_36_NODE_1052958_length_155_1
acaccaaatttaggacaa
>VIR_G3_UW_2_NODE_452517_length_200_1
actccaaatctaggacaa
>VIR_G3_UW_1_NODE_116529_length_841_1
acaccaaatctaggacaa
>VIR_G3_UW_13_NODE_383155_length_230_1
---ccaa-----------
>VIR_G3_UW_11_NODE_168017_length_566_1
aatccaaatttagcacaa
>VIR_G3_UW_13_NODE_32793_length_2549_3
aatccaaatttagcacaa
>VIR_G3_UW_13_NODE_49610_length_1817_3
aatccaaatttagctcag
>VIR_G3_UW_27_NODE_164089_length_603_2
aatccaaatttagcccaa
>VIR_G3_UW_12_NODE_106847_length_840_1
aatccaaatttagcacag
>VIR_G3_UW_27_NODE_80763_length_1199_1
aatccaaatttagcacag
>VIR_G3_UW_13_NODE_352276_length_246_1
aacccaaatttagcacaa
>VIR_G3_UW_11_NODE_329432_length_273_1
aacccaaatttagcacaa
>VIR_G3_UW_20_NODE_12110_length_6176_3
aaacccaacctatcccaa
>VIR_G3_UW_11_NODE_146492_length_647_1
tcacccaatttagcacag
>VIR_G3_UW_13_NODE_104527_length_946_2
tcacccaatttagcacag
>VIR_G3_UW_11_NODE_54931_length_1497_2
tcacccaatttagcgcag
>VIR_G3_UW_13_NODE_13317_length_5143_3
tcacccaatttagcgcag
>VIR_G3_UW_36_NODE_305894_length_629_1
aaaccaaatttatcacaa
>VIR_G3_UW_1_NODE_256561_length_457_1
actccaaatctcgggcag
>VIR_G3_UW_36_NODE_987003_length_182_1
acaccaaacttaggacaa
>VIR_G3_UW_12_NODE_23981_length_2887_3
aatccaaatttagcccaa
>VIR_G3_UW_13_NODE_6973_length_8245_10
aatccaaatttagcccaa
>VIR_G3_UW_12_NODE_4523_length_9861_14
aatccaaatttagcccaa
>VIR_G3_UW_11_NODE_37348_length_2020_2
aatccaaatttagcccaa
>VIR_G2_UW_26_NODE_3972_length_1911_3
aatccaaacctcgcccaa
>VIR_G3_UW_27_NODE_14207_length_4971_4
aatccaaacctcgcccaa
>VIR_G3_UW_20_NODE_9552_length_7348_10
aatccaaacctcgcccaa
>VIR_G2_UW_31_NODE_1901_length_1079_1
aatccaaacctcgcccaa
>VIR_G2_UW_32_NODE_3134_length_1146_2
aatccaaacctcgcccaa
>VIR_G3_UW_12_NODE_37402_length_2035_3
aatccaaatctcgcccaa
>VIR_G3_UW_27_NODE_94657_length_1039_1
aatccaaacctcgcccaa
>VIR_G1_St_5_60_m_NODE_72_23
aatccaaacctcgcccag
>VIR_G1_St_5_5_m_NODE_103_16
aatccaaacctcgcccag
>VIR_G1_UW_14_NODE_1454_length_4593_2
cacccgaatcttgcccaa
>VIR_G1_UW_26_NODE_23685_length_536_1
cacccgaatcttagtcaa
>VIR_G3_UW_20_NODE_191105_length_634_1
cacccgaatcttgcccaa
>VIR_G1_St_5_60_m_NODE_11551_1
cacccgaatcttgcccaa
>VIR_G1_St_5_5_m_NODE_15304_1
cacccgaaccttgcccaa
>VIR_G1_UW_13_NODE_10321_length_895_2
cacccgaacctcgcccaa
>VIR_G1_St_5_60_m_NODE_946_1
aacccgaaccttgcccaa
>VIR_G1_UW_26_NODE_3344_length_1985_1
cacccgaaccttgcccaa
>VIR_G3_UW_23_NODE_326_length_33121_24
aacccaaatttggctcaa
>VIR_G3_UW_6_NODE_80292_length_1670_4
aatccaaaccttgcgcaa
>VIR_G3_UW_9_NODE_2334_length_16013_21
aacccaaacctcggtcaa
>VIR_G3_UW_6_NODE_597_length_35298_27
aacccaaacctcggtcaa
>VIR_G3_UW_4_NODE_247_length_47313_6
aacccaaacctcggtcaa
>VIR_G3_UW_36_NODE_290_length_46271_46
aacccaaacctcggtcaa
>VIR_G3_UW_34_NODE_172_length_41879_40
aacccaaacctcggtcaa
>VIR_G3_UW_31_NODE_141_length_47150_10
aacccaaacctcggtcaa
>VIR_G3_UW_23_NODE_6916_length_5328_5
aacccgaatctcgcgcaa
>VIR_G3_UW_20_NODE_7621_length_8640_2
aacccgaacctcgcacaa
>VIR_G3_UW_12_NODE_11641_length_4989_7
aacccgaacctcgcacaa
>VIR_G3_UW_23_NODE_2169_length_11380_10
aacccaaatttggctcaa
>VIR_G2_UW_26_NODE_2623_length_2420_1
aaccccaacttggctcaa
>VIR_G3_UW_27_NODE_433_length_43042_9
aaccccaacttggctcaa
>VIR_G3_UW_20_NODE_1867_length_23141_24
aaccccaacttggctcaa
>VIR_G3_UW_18_NODE_14_length_40417_41
aaccccaacttggctcaa
>VIR_G2_UW_30_NODE_4773_length_1040_2
aaccccaatttggctcaa
>VIR_G3_UW_31_NODE_12018_length_4344_4
aagccaaacttacaacag
>VIR_G3_UW_13_NODE_25909_length_3080_4
aagccaaacttacaacag
>VIR_G3_UW_9_NODE_1769_length_19123_19
aagccaaacttacaacag
>VIR_G3_UW_34_NODE_20094_length_2896_2
aagccaaacttacaacag
>VIR_G3_UW_12_NODE_185250_length_490_1
aagccaaacttacaacag
>VIR_G3_UW_36_NODE_836_length_31381_7
cgaccaaatttatctcaa
>VIR_G3_UW_34_NODE_10915_length_4373_2
cgaccaaatttatctcaa
>VIR_G3_UW_31_NODE_11835_length_4386_5
cgaccaaatttatctcaa
>VIR_G3_UW_4_NODE_3307_length_13490_18
aagccaaacctctcacaa
>VIR_G3_UW_36_NODE_541_length_37166_21
aagccaaacctctcacaa
>VIR_G1_UW_13_NODE_9845_length_928_1
cacccgaatcttgcccaa
>VIR_G1_UW_21_NODE_91582_length_243_1
cacccaaatcttgcccaa
>VIR_G3_UW_31_NODE_217997_length_383_1
aatccaaacttagctcag
>VIR_G3_UW_9_NODE_173745_length_616_1
aatccaaacttagcacag
>VIR_G3_UW_12_NODE_151568_length_602_1
aatccaaacttagcacaa
>VIR_G3_UW_11_NODE_243523_length_369_1
aatccaaacttagcacaa
>VIR_G3_UW_27_NODE_225395_length_406_1
aatcccaacctagcacaa
>VIR_G1_UW_14_NODE_14538_length_1100_1
aagccgaaccttgggcag
>VIR_G3_UW_12_NODE_222839_length_394_1
tctccaaatctggcacaa
>VIR_G3_UW_36_NODE_17004_length_5289_3
aa----------------
