# Supplementary material for: Viruses affect picocyanobacterial abundance and biogeography in the North Pacific Ocean
Source: Nat Microbiol. 2022 Apr 1;7(4):570–80. doi: 10.1038/s41564-022-01088-x (PMC8975747; doi:10.1038/s41564-022-01088-x)
Supplement: Supplementary file 8 — Multiple sequence alignment of environmental cyanophage sequences at the reverse primer site of the T7-like cyanophage polony assay. [file 41564_2022_1088_MOESM8_ESM.fasta]

>VIR_G3_UW_1_NODE_11048_length_3553_2
tttgtccatgacgagctaca
>VIR_G3_UW_4_NODE_104703_length_1314_1
tttgtccatgacgagctaca
>VIR_G3_UW_11_NODE_4189_length_9372_3
ttcgtacatgatgaacttca
>VIR_G3_UW_11_NODE_102557_length_896_1
ttcgtacatgatgaacttca
>VIR_G3_UW_36_NODE_74409_length_1926_2
ttcgtacatgatgaacttca
>VIR_G3_UW_31_NODE_81817_length_1046_1
ttcgtacatgatgaacttca
>VIR_G3_UW_9_NODE_81381_length_1222_1
ttcgtacatgatgaacttca
>VIR_G3_UW_34_NODE_21907_length_2736_3
ttcgtacatgatgaacttca
>VIR_G3_UW_6_NODE_105423_length_1351_1
ttcgtacatgatgaacttca
>VIR_G3_UW_31_NODE_36333_length_1977_3
ttcgtacatgatgaacttca
>VIR_G3_UW_13_NODE_3116_length_14704_12
ttcatacatgacgaattaca
>VIR_G3_UW_11_NODE_20607_length_3143_4
ttcatacatgacgaattaca
>VIR_G3_UW_31_NODE_5139_length_7504_10
ttcatacatgacgaattaca
>VIR_G3_UW_27_NODE_140652_length_707_1
ttcatacat-----------
>VIR_G3_UW_31_NODE_13882_length_3938_3
ttcgtacatgacgaattgca
>VIR_G3_UW_11_NODE_2485_length_13297_8
tttgttcacgacgaattgca
>VIR_G3_UW_27_NODE_5210_length_10376_8
tttgttcacgacgaattgca
>VIR_G3_UW_9_NODE_86692_length_1157_1
ttcgtacatgacgaattgca
>VIR_G3_UW_4_NODE_128677_length_1118_2
ttcgtacatgacgaattgca
>VIR_G3_UW_31_NODE_79550_length_1070_1
ttcgtgcatgatgaattgca
>VIR_G3_UW_9_NODE_101174_length_1015_2
ttcgttcacgacgaattgca
>VIR_G3_UW_11_NODE_38359_length_1981_1
ttcgttcacgacgaattgca
>VIR_G3_UW_31_NODE_72595_length_1154_1
ttcgttcacgacgaattgca
>VIR_G3_UW_34_NODE_131998_length_730_1
ttcgtacatgatgaacttca
>VIR_G3_UW_12_NODE_5659_length_8417_8
ttcgtacatgatgaacttca
>VIR_G3_UW_11_NODE_15729_length_3831_1
ttcgtacatgatgaacttca
>VIR_G3_UW_20_NODE_14142_length_5489_6
ttcgtacatgatgaacttca
>VIR_G3_UW_27_NODE_19120_length_3955_5
ttcgtacatgatgaacttca
>VIR_G3_UW_11_NODE_126742_length_740_1
ttcgtacatgatgaacttca
>VIR_G3_UW_12_NODE_186751_length_485_1
ttcgtacatgatgaacttca
>VIR_G3_UW_27_NODE_181772_length_536_1
ttcgtacatgatgaacttca
>VIR_G3_UW_1_NODE_157965_length_675_1
ccttttcac-----------
>VIR_G3_UW_2_NODE_43072_length_1065_1
tttgtccatgacgag-----
>VIR_G3_UW_4_NODE_278475_length_570_1
ttcgtgcatgatgaattgca
>VIR_G3_UW_1_NODE_188947_length_590_1
tttgtccatgacgagctaca
>VIR_G3_UW_6_NODE_218557_length_729_1
ttcgttcacgacgaattgca
>VIR_G3_UW_6_NODE_200879_length_788_1
tttgtgcatgatgaactaca
>VIR_G3_UW_4_NODE_158200_length_947_1
ttcgttcacgacgaattgca
>VIR_G3_UW_1_NODE_48644_length_1497_2
tttgtacacgacgagctaca
>VIR_G3_UW_9_NODE_104545_length_986_1
ttcgtgcatgatgagctgca
>VIR_G3_UW_4_NODE_159512_length_941_1
nnnnnnngtga---------
>VIR_G3_UW_36_NODE_69139_length_2030_1
ttcgtacacgatgaattgca
>VIR_G3_UW_6_NODE_19748_length_4563_2
tttgtacatgatgaactaca
>VIR_G3_UW_36_NODE_40458_length_2958_3
tttgtacatgatgaactaca
>VIR_G3_UW_1_NODE_8721_length_4043_1
tttgtacatgatgaactaca
>VIR_G3_UW_36_NODE_338427_length_574_1
ttcgtgcatgacgagctgca
>VIR_G3_UW_36_NODE_162627_length_1072_2
tttgtgcatgatgaactgca
>VIR_G3_UW_36_NODE_298901_length_642_1
ttcgttcacgacgaattgca
>VIR_G3_UW_4_NODE_489043_length_307_1
ttcattcatgatgaattgca
>VIR_G3_UW_1_NODE_131749_length_771_1
ttc-----------------
>VIR_G3_UW_9_NODE_34316_length_2433_3
ttcatacatgacgaactgaa
>VIR_G3_UW_31_NODE_91631_length_952_1
ttcatacatgacgaactgaa
>VIR_G3_UW_20_NODE_1442_length_27028_22
tttatacatgacgaattaca
>VIR_G3_UW_12_NODE_4008_length_10763_14
tttatacatgacgaattaca
>VIR_G3_UW_27_NODE_432_length_43084_25
tttatacatgacgaattaca
>VIR_G3_UW_27_NODE_17038_length_4324_5
ttcatacatgacgaaataca
>VIR_G3_UW_20_NODE_16704_length_4846_4
ttcatacatgacgaaataca
>VIR_G3_UW_12_NODE_20936_length_3198_4
ttcatacatgacgaaataca
>VIR_G1_St_5_60_m_NODE_427_7
ttcattcacgacgaacttca
>VIR_G3_UW_20_NODE_82488_length_1356_2
tttatacatgacgaattaca
>VIR_G3_UW_36_NODE_5468_length_10853_6
tttatacatgacgaattaca
>VIR_G3_UW_34_NODE_18400_length_3069_1
tttatacatgacgaattaca
>VIR_G3_UW_9_NODE_19567_length_3708_5
tttatacatgacgaattaca
>VIR_G3_UW_4_NODE_35551_length_2882_4
ttcatacat-----------
>VIR_G3_UW_20_NODE_13696_length_5621_5
ttcatacatgacgaattaca
>VIR_G3_UW_31_NODE_99367_length_887_1
ttcatacatgatgaattaca
>VIR_G3_UW_27_NODE_41669_length_2113_3
ttcgttcatgatgaattaca
>VIR_G3_UW_13_NODE_3905_length_12420_18
ttcgttcatgatgaattaca
>VIR_G3_UW_11_NODE_17219_length_3585_3
ttcgttcatgatgaattaca
>VIR_G3_UW_6_NODE_142048_length_1062_2
ttcgttcatgatgaattaca
>VIR_G3_UW_31_NODE_101608_length_869_1
ttcgttcatgatgaattaca
>VIR_G3_UW_12_NODE_121754_length_744_1
ttcgttcatgatgaattaca
>VIR_G3_UW_13_NODE_36149_length_2355_1
ttca----------------
>VIR_G3_UW_20_NODE_55161_length_1896_1
tttattcatgacgagttgca
>VIR_G3_UW_12_NODE_33082_length_2242_2
tttattcatgacgagttgca
>VIR_G3_UW_27_NODE_14319_length_4943_1
tttattcatgacgagttgca
>VIR_G3_UW_12_NODE_65344_length_1287_1
tttattcatgacgagttgca
>VIR_G3_UW_13_NODE_31343_length_2646_2
tttattcatgacgagttgca
>VIR_G3_UW_11_NODE_57698_length_1440_1
tttattcatgacgagttgca
>VIR_G3_UW_9_NODE_23000_length_3290_2
tttattcatgacgagttgca
>VIR_G3_UW_11_NODE_101715_length_903_1
tttattcatgacgagttgca
>VIR_G3_UW_4_NODE_33651_length_2992_2
tttattcacgacgagctgca
>VIR_G3_UW_4_NODE_42095_length_2561_4
tttattcatgacgagttgca
>VIR_G3_UW_12_NODE_3562_length_11706_14
tttgttcatgacgaactaca
>VIR_G3_UW_27_NODE_12072_length_5633_3
tttgttcatgacgaactaca
>VIR_G3_UW_13_NODE_6115_length_9051_6
tttgttcatgacgaactaca
>VIR_G3_UW_20_NODE_23930_length_3666_2
tttgttcatgacgaactaca
>VIR_G3_UW_11_NODE_9701_length_5388_3
tttgttcatgacgaactaca
>VIR_G3_UW_6_NODE_66468_length_1926_2
tttgttcatgacgaactaca
>VIR_G3_UW_4_NODE_101291_length_1348_2
ttcgttcatgatgaactaca
>VIR_G3_UW_31_NODE_61245_length_1325_1
ttcgttcatgatgaattaca
>VIR_G3_UW_13_NODE_126657_length_788_1
ttcgttcatgatgaactaca
>VIR_G3_UW_27_NODE_16248_length_4493_2
ttcgttcatgatgaactaca
>VIR_G3_UW_20_NODE_17971_length_4573_4
ttcgttcatgatgaactaca
>VIR_G3_UW_11_NODE_24480_length_2781_1
ttcgttcatgatgaactaca
>VIR_G3_UW_12_NODE_35037_length_2142_3
ttcgttcatgatgaactaca
>VIR_G3_UW_31_NODE_66867_length_1236_1
ttcgttcatgatgaactaca
>VIR_G3_UW_1_NODE_164438_length_656_1
ttcgttcatgatgaactaca
>VIR_G3_UW_13_NODE_142668_length_699_1
ttcgttcatgatgaactaca
>VIR_G3_UW_20_NODE_105429_length_1101_2
ttcgttcatgatgaactaca
>VIR_G3_UW_4_NODE_176026_length_865_1
ttcgttcatgatgaactaca
>VIR_G1_St_5_5_m_NODE_5128_2
tttgttcatgacgagttaca
>VIR_G3_UW_4_NODE_110775_length_1257_2
tttgttcatgacgagttaca
>VIR_G3_UW_36_NODE_80034_length_1828_3
tttgttcatgacgagttaca
>VIR_G3_UW_31_NODE_39307_length_1862_3
tttgttcatgacgagttaca
>VIR_G3_UW_6_NODE_163594_length_944_2
tttgttcatgacgagttaca
>VIR_G3_UW_11_NODE_38847_length_1962_2
tttgttcatgacgagttaca
>VIR_G3_UW_13_NODE_30573_length_2702_4
tttgttcatgacgagttaca
>VIR_G2_UW_26_NODE_43_length_34081_39
ttcattcacgacgaactaca
>VIR_G2_UW_32_NODE_243_length_5198_4
ttcattcacgacgaactaca
>VIR_G1_UW_14_NODE_423_length_9611_8
ttcattcacgacgaactaca
>VIR_G3_UW_18_NODE_2364_length_3145_2
ttcattcacgacgaactaca
>VIR_G2_UW_30_NODE_396_length_4965_3
ttcattcacgacgaactaca
>VIR_G3_UW_20_NODE_9202_length_7557_6
ttcattcacgacgaactaca
>VIR_G1_UW_26_NODE_1717_length_2657_1
ttcattcacgacgaactaca
>VIR_G2_UW_35_NODE_275_length_3345_2
ttcattcacgacgaactaca
>VIR_G1_St_5_60_m_NODE_1545_3
ttcattcacgacgaactaca
>VIR_G1_St_5_5_m_NODE_5872_1
ttcattcacgacgaactaca
>VIR_G3_UW_12_NODE_106847_length_840_1
tttgttcatgacgaattaca
>VIR_G3_UW_27_NODE_80763_length_1199_1
tttgttcatgacgaattaca
>VIR_G3_UW_20_NODE_12110_length_6176_3
ttcgttcatgatgaactaca
>VIR_G3_UW_13_NODE_104527_length_946_2
tttatacatgacgagttaca
>VIR_G3_UW_11_NODE_54931_length_1497_2
tttatacatgacgagttaca
>VIR_G3_UW_13_NODE_13317_length_5143_3
tttatacatgatgaacttca
>VIR_G3_UW_12_NODE_23981_length_2887_3
ttcgtacatgacgaattgca
>VIR_G3_UW_13_NODE_6973_length_8245_10
ttcgtacatgacgaattgca
>VIR_G3_UW_12_NODE_4523_length_9861_14
ttcgtacatgacgaattgca
>VIR_G3_UW_11_NODE_37348_length_2020_2
ttcgtacatgacgaattgca
>VIR_G2_UW_26_NODE_3972_length_1911_3
ttcgtacatgacgaattgca
>VIR_G3_UW_27_NODE_14207_length_4971_4
ttcgtacatgacgaattgca
>VIR_G3_UW_20_NODE_9552_length_7348_10
ttcgtacatgacgaattgca
>VIR_G2_UW_32_NODE_3134_length_1146_2
ttcgtacatgacgaattgca
>VIR_G1_St_5_60_m_NODE_72_23
ttcgtacatgacgaattgca
>VIR_G1_St_5_5_m_NODE_103_16
ttcgtacatgacgaattgca
>VIR_G1_UW_14_NODE_1454_length_4593_2
tttgtacatgatgaattaca
>VIR_G1_St_5_60_m_NODE_946_1
ttcatacatgatgaattaca
>VIR_G3_UW_23_NODE_326_length_33121_24
tttatacatgacgagttgca
>VIR_G3_UW_9_NODE_2334_length_16013_21
ttcatccacgatgagctgca
>VIR_G3_UW_6_NODE_597_length_35298_27
ttcatccacgatgagctgca
>VIR_G3_UW_4_NODE_247_length_47313_6
ttcatccacgatgagctgca
>VIR_G3_UW_36_NODE_290_length_46271_46
ttcatccacgatgagctgca
>VIR_G3_UW_34_NODE_172_length_41879_40
ttcatccacgatgagctgca
>VIR_G3_UW_31_NODE_141_length_47150_10
ttcatccacgatgagctgca
>VIR_G3_UW_23_NODE_6916_length_5328_5
tttatccatgacgaaataca
>VIR_G3_UW_20_NODE_7621_length_8640_2
tttattcatgatgaactcca
>VIR_G3_UW_12_NODE_11641_length_4989_7
tttattcacgatgaactcca
>VIR_G3_UW_23_NODE_2169_length_11380_10
tttgttcatgacgaattaca
>VIR_G3_UW_27_NODE_433_length_43042_9
tttgttcatgacgaattaca
>VIR_G3_UW_20_NODE_1867_length_23141_24
tttgttcatgacgaattaca
>VIR_G3_UW_18_NODE_14_length_40417_41
tttgttcatgacgaattaca
>VIR_G2_UW_30_NODE_4773_length_1040_2
tttgttcatgacgaattatc
>VIR_G3_UW_31_NODE_12018_length_4344_4
ttcatccacgatgaattgca
>VIR_G3_UW_13_NODE_25909_length_3080_4
ttcatccacgatgaattgca
>VIR_G3_UW_9_NODE_1769_length_19123_19
ttcatccacgatgaattgca
>VIR_G3_UW_34_NODE_20094_length_2896_2
ttcatccacgatgaattgca
>VIR_G3_UW_36_NODE_836_length_31381_7
tacatacacgacgaactaca
>VIR_G3_UW_34_NODE_10915_length_4373_2
tacatacacgacgaactaca
>VIR_G3_UW_31_NODE_11835_length_4386_5
tacatacacgacgaactaca
>VIR_G3_UW_4_NODE_3307_length_13490_18
tacatacatgatgagctgca
>VIR_G3_UW_36_NODE_541_length_37166_21
tacatacatgatgagctgca
>VIR_G1_UW_13_NODE_9845_length_928_1
tttgtacatgatgaattaca
>VIR_G1_UW_14_NODE_14538_length_1100_1
ttcatccacgatgaactcca
>VIR_G3_UW_4_NODE_719_length_31902_12
--cgggcaagattggtcctt
>VIR_G1_UW_26_NODE_14012_length_775_1
--cgggcaagattggtcctt
>VIR_G1_St_5_60_m_NODE_20048_1
--cgggcaagattggtcctt
>VIR_G1_UW_14_NODE_27062_length_672_1
--cgggcaagattggtcctt
>VIR_G3_UW_36_NODE_17004_length_5289_3
--tgatggcagacctatcag
>VIR_G3_UW_23_NODE_68194_length_1017_1
cccggacaaggcgagaaatt
