# Supplementary material for: Viruses affect picocyanobacterial abundance and biogeography in the North Pacific Ocean
Source: Nat Microbiol. 2022 Apr 1;7(4):570–80. doi: 10.1038/s41564-022-01088-x (PMC8975747; doi:10.1038/s41564-022-01088-x)
Supplement: Supplementary file 9 — Multiple sequence alignment of environmental cyanophage sequences at the probe site of the T7-like cyanophage polony assay. [file 41564_2022_1088_MOESM9_ESM.fasta]

>VIR_G3_UW_1_NODE_11048_length_3553_2
tatgcctttctttacggtgc
>VIR_G3_UW_4_NODE_104703_length_1314_1
tacgccttcttgtacggtgc
>VIR_G3_UW_4_NODE_574549_length_263_1
tacgccttcttgtatggtgc
>VIR_G3_UW_2_NODE_358975_length_252_1
tacgccttcttgtacggtgc
>VIR_G3_UW_11_NODE_4189_length_9372_3
tacgcattcttgtacggtgc
>VIR_G3_UW_11_NODE_102557_length_896_1
tacgccttcttgtatggcgc
>VIR_G3_UW_36_NODE_74409_length_1926_2
tacgccttcttgtatggcgc
>VIR_G3_UW_31_NODE_81817_length_1046_1
tacgccttcttgtatggcgc
>VIR_G3_UW_9_NODE_81381_length_1222_1
tacgccttcttgtatggcgc
>VIR_G3_UW_34_NODE_21907_length_2736_3
tacgccttcttgtatggcgc
>VIR_G3_UW_6_NODE_105423_length_1351_1
tacgcattcttgtacggtgc
>VIR_G3_UW_31_NODE_36333_length_1977_3
tacgcattcttgtacggtgc
>VIR_G3_UW_13_NODE_3116_length_14704_12
tacgcatttttgtatggtgc
>VIR_G3_UW_11_NODE_20607_length_3143_4
tacgcatttttgtatggtgc
>VIR_G3_UW_31_NODE_5139_length_7504_10
tacgcatttttgtatggtgc
>VIR_G3_UW_27_NODE_140652_length_707_1
tacgcatttttgtatggtgc
>VIR_G3_UW_31_NODE_217272_length_384_1
tatgccttcttgtatggtgc
>VIR_G3_UW_12_NODE_262635_length_324_1
tatgcattcttgtatggtgc
>VIR_G3_UW_36_NODE_205075_length_890_1
tatgcattcttgtacggtgc
>VIR_G3_UW_34_NODE_207347_length_485_1
tatgcattcttgtacggtgc
>VIR_G3_UW_31_NODE_105046_length_843_1
tacgcattcttgtacggtgc
>VIR_G3_UW_31_NODE_13882_length_3938_3
tatgccttcttgtatggtgc
>VIR_G3_UW_11_NODE_2485_length_13297_8
tatgccttcttgtatggtgc
>VIR_G3_UW_27_NODE_5210_length_10376_8
tatgccttcttgtatggtgc
>VIR_G3_UW_9_NODE_86692_length_1157_1
tatgccttcttgtatggtgc
>VIR_G3_UW_36_NODE_258402_length_730_1
tatgccttcttgtatggtgc
>VIR_G3_UW_4_NODE_128677_length_1118_2
tacgccttcttgtacggtgc
>VIR_G3_UW_6_NODE_194530_length_811_1
tacgccttcttgtacggtgc
>VIR_G3_UW_31_NODE_79550_length_1070_1
tacgccttcttgtacggtgc
>VIR_G3_UW_2_NODE_173639_length_411_1
tacgccttcttgtacggtgc
>VIR_G3_UW_6_NODE_9650_length_7281_9
tatgccttcttgtatggtgc
>VIR_G3_UW_9_NODE_101174_length_1015_2
tatgccttcttgtatggtgc
>VIR_G3_UW_11_NODE_38359_length_1981_1
tatgccttcttgtatggtgc
>VIR_G3_UW_31_NODE_72595_length_1154_1
tatgccttcttgtatggtgc
>VIR_G3_UW_34_NODE_346775_length_280_1
tatgccttcttgtatggtgc
>VIR_G3_UW_34_NODE_131998_length_730_1
tatgccttcttgtatggtgc
>VIR_G3_UW_12_NODE_5659_length_8417_8
tatgccttcttgtatggtgc
>VIR_G3_UW_11_NODE_15729_length_3831_1
tatgccttcttgtatggtgc
>VIR_G3_UW_20_NODE_14142_length_5489_6
tatgccttcttgtatggtgc
>VIR_G3_UW_27_NODE_19120_length_3955_5
tatgccttcttgtatggtgc
>VIR_G3_UW_13_NODE_398608_length_216_1
tatgccttcttgtatggtgc
>VIR_G3_UW_6_NODE_356391_length_443_1
tatgccttcttgtatggtgc
>VIR_G3_UW_13_NODE_333180_length_259_1
tatgccttcttgtatggtgc
>VIR_G3_UW_6_NODE_572130_length_262_1
tatgccttcttgtatggtgc
>VIR_G1_St_5_5_m_NODE_18635_1
tatgccttcttgtatggtgc
>VIR_G3_UW_11_NODE_126742_length_740_1
tacgccttcttgtatggcgc
>VIR_G3_UW_12_NODE_186751_length_485_1
tacgccttcttgtatggcgc
>VIR_G3_UW_27_NODE_181772_length_536_1
tacgccttcttgtatggcgc
>VIR_G1_UW_14_NODE_49560_length_387_1
tacgccttcttgtatggcgc
>VIR_G3_UW_27_NODE_225325_length_406_1
tattgctttctttatggtgg
>VIR_G3_UW_1_NODE_157965_length_675_1
tacgccttcttgtacggtgc
>VIR_G3_UW_2_NODE_43072_length_1065_1
tacgccttcttgtacggtgc
>VIR_G3_UW_36_NODE_446727_length_432_1
tacgccttcttgtacggtgc
>VIR_G3_UW_4_NODE_278475_length_570_1
tacgccttcttgtacggtgc
>VIR_G3_UW_36_NODE_458736_length_420_1
tacgccttcttgtacggtgc
>VIR_G3_UW_1_NODE_217009_length_528_1
tacgccttcttgtacggtgc
>VIR_G3_UW_2_NODE_474258_length_152_1
tacgccttcttgtacggtgc
>VIR_G3_UW_2_NODE_460805_length_176_1
tacgccttcttgtacggtgc
>VIR_G3_UW_36_NODE_502351_length_381_1
tacgccttcttgtacggtgc
>VIR_G3_UW_1_NODE_240766_length_483_1
tacgccttcttgtacggtgc
>VIR_G3_UW_34_NODE_482354_length_176_1
tacgccttcttgtacggtgc
>VIR_G3_UW_1_NODE_188947_length_590_1
tacgccttcttgtacggtgc
>VIR_G3_UW_36_NODE_662144_length_289_1
tacgccttcttgtacggtgc
>VIR_G3_UW_6_NODE_218557_length_729_1
tacgccttcttgtacggtgc
>VIR_G3_UW_6_NODE_200879_length_788_1
tacgccttcttgtacggtgc
>VIR_G3_UW_34_NODE_442157_length_218_1
tacgccttcttgtacggtgc
>VIR_G3_UW_4_NODE_158200_length_947_1
tacgccttcttgtacggtgc
>VIR_G3_UW_1_NODE_48644_length_1497_2
tacgccttcttgtacggtgc
>VIR_G3_UW_2_NODE_464061_length_167_1
tacgccttcttgtacggtgc
>VIR_G3_UW_4_NODE_823718_length_152_1
tacgccttcttgtacggtgc
>VIR_G3_UW_1_NODE_207540_length_548_1
tacgccttcttgtacggtgc
>VIR_G3_UW_34_NODE_270555_length_365_1
tatgccttcttgtacggtgc
>VIR_G3_UW_36_NODE_808204_length_242_1
tatgccttcttgtacggtgc
>VIR_G3_UW_34_NODE_313227_length_312_1
tacgctttcttgtacggtgc
>VIR_G3_UW_6_NODE_382398_length_407_1
tacgctttcttgtacggtgc
>VIR_G3_UW_36_NODE_356719_length_545_1
tacgccttcttgtacggtgc
>VIR_G3_UW_4_NODE_269771_length_588_1
tacgccttcttgtacggtgc
>VIR_G3_UW_9_NODE_104545_length_986_1
tacgcctttctctatggcgc
>VIR_G3_UW_31_NODE_155766_length_581_1
tacgcctttctctatggcgc
>VIR_G3_UW_6_NODE_301294_length_536_1
tacgcctttctctatggcgc
>VIR_G3_UW_34_NODE_170769_length_582_1
tacgcctttctctatggcgc
>VIR_G3_UW_4_NODE_159512_length_941_1
tacgcttttctctatggcgc
>VIR_G3_UW_36_NODE_422831_length_459_1
tacgcatttttgtacggtgc
>VIR_G3_UW_36_NODE_507608_length_377_1
tacgcttttctctatggcgc
>VIR_G3_UW_36_NODE_973666_length_188_1
tatgcttttctctatggcgc
>VIR_G3_UW_1_NODE_475536_length_269_1
tacgccttt-----------
>VIR_G3_UW_4_NODE_270580_length_587_1
tatgca--------------
>VIR_G3_UW_36_NODE_69139_length_2030_1
tatgcatttttgtacggagc
>VIR_G3_UW_1_NODE_126717_length_793_1
tatgctttcttgtatggtgc
>VIR_G3_UW_6_NODE_19748_length_4563_2
tatgcattcttgtatggagc
>VIR_G3_UW_36_NODE_40458_length_2958_3
tatgcattcttgtatggagc
>VIR_G3_UW_1_NODE_8721_length_4043_1
tatgcattcttgtatggagc
>VIR_G3_UW_11_NODE_373837_length_245_1
tatgcattcttgtacggtgc
>VIR_G3_UW_31_NODE_368032_length_220_1
tatgcatttttgtacggagc
>VIR_G3_UW_36_NODE_595192_length_321_1
tatgcattcttgtacggtgc
>VIR_G3_UW_4_NODE_848310_length_143_1
tatgca--------------
>VIR_G3_UW_1_NODE_393309_length_312_1
tatgcatttttgtacggagc
>VIR_G3_UW_4_NODE_432601_length_349_1
tacgcttttttgtatggtgc
>VIR_G3_UW_36_NODE_80192_length_1825_1
tacgcttttttgtatggtgc
>VIR_G3_UW_2_NODE_292109_length_279_1
tacgcttttttgtatggtgc
>VIR_G3_UW_34_NODE_191609_length_523_1
tacgcttttttgtatggtgc
>VIR_G3_UW_11_NODE_170315_length_558_1
tacgcttttttgtatggtgc
>VIR_G3_UW_36_NODE_338427_length_574_1
tacgcctttctctatggcgc
>VIR_G3_UW_1_NODE_317749_length_375_1
tatgcctttctctatggcgc
>VIR_G3_UW_1_NODE_304417_length_390_1
tatgccttcttgtatggagc
>VIR_G3_UW_9_NODE_373641_length_269_1
tatgcctttctttatggaag
>VIR_G2_UW_2_NODE_3212_length_260_1
tattgctttctttatggtgg
>VIR_G3_UW_31_NODE_98274_length_895_1
tatgcctttctttatggttc
>VIR_G3_UW_36_NODE_298901_length_642_1
tacgccttcttgtatggcgc
>VIR_G3_UW_2_NODE_252139_length_308_1
tatgcctttctttatggagc
>VIR_G3_UW_23_NODE_86090_length_839_1
tac-----------------
>VIR_G3_UW_20_NODE_157583_length_764_1
tacgccttcctttacggtgc
>VIR_G3_UW_13_NODE_159553_length_623_1
tacgccttcctttacggtgc
>VIR_G3_UW_6_NODE_284142_length_569_1
tacgccttcctttacggg--
>VIR_G3_UW_1_NODE_131749_length_771_1
tacgccttcctttacggagc
>VIR_G3_UW_9_NODE_34316_length_2433_3
tacgccttcctttacggtgc
>VIR_G3_UW_31_NODE_91631_length_952_1
tacgccttcctttacggagc
>VIR_G3_UW_6_NODE_333698_length_479_1
tatgccttcctttacggggc
>VIR_G3_UW_4_NODE_348083_length_448_1
tatgccttcctttacggggc
>VIR_G3_UW_1_NODE_157338_length_677_1
tacgccttcctttacggtgc
>VIR_G3_UW_20_NODE_1442_length_27028_22
tatgccttcatttatggagc
>VIR_G3_UW_12_NODE_4008_length_10763_14
tatgccttcatttatggagc
>VIR_G3_UW_27_NODE_432_length_43084_25
tatgccttcatttatggagc
>VIR_G3_UW_27_NODE_17038_length_4324_5
tatgccttcctctatggcgc
>VIR_G3_UW_20_NODE_16704_length_4846_4
tatgccttcctctatggcgc
>VIR_G3_UW_12_NODE_20936_length_3198_4
tatgccttcctctatggcgc
>VIR_G2_UW_32_NODE_53774_length_252_1
tatg----------------
>VIR_G1_St_5_60_m_NODE_427_7
tacgccttcctttatggcgc
>VIR_G3_UW_20_NODE_82488_length_1356_2
tatgccttcatctatggggc
>VIR_G3_UW_36_NODE_5468_length_10853_6
tatgccttcatctatggggc
>VIR_G3_UW_34_NODE_18400_length_3069_1
tatgccttcatctatggggc
>VIR_G3_UW_31_NODE_68863_length_1206_1
tatgccttcatctatggggc
>VIR_G3_UW_9_NODE_19567_length_3708_5
tatgccttcatctatggggc
>VIR_G3_UW_4_NODE_35551_length_2882_4
tacgcatttttatatggagc
>VIR_G3_UW_20_NODE_13696_length_5621_5
tacgcatttttatatggagc
>VIR_G3_UW_31_NODE_99367_length_887_1
tacgcatttttatatggagc
>VIR_G3_UW_27_NODE_41669_length_2113_3
tatgccttcttgtatggagc
>VIR_G3_UW_13_NODE_3905_length_12420_18
tatgccttcttgtatggagc
>VIR_G3_UW_11_NODE_17219_length_3585_3
tatgccttcttgtatggagc
>VIR_G3_UW_6_NODE_142048_length_1062_2
tatgccttcttgtatggagc
>VIR_G3_UW_31_NODE_101608_length_869_1
tatgccttcttgtatggagc
>VIR_G3_UW_12_NODE_121754_length_744_1
tatgccttcttgtatggagc
>VIR_G3_UW_13_NODE_36149_length_2355_1
tacgcattcttgtacggagc
>VIR_G3_UW_20_NODE_55161_length_1896_1
tacgcatttttgtacggagc
>VIR_G3_UW_12_NODE_33082_length_2242_2
tacgcatttttgtacggagc
>VIR_G3_UW_27_NODE_14319_length_4943_1
tacgcattcttgtacggagc
>VIR_G3_UW_12_NODE_65344_length_1287_1
tatgcctttctttatggggc
>VIR_G3_UW_13_NODE_31343_length_2646_2
tatgcctttctttatggggc
>VIR_G3_UW_11_NODE_57698_length_1440_1
tatgcctttctttatggggc
>VIR_G3_UW_9_NODE_23000_length_3290_2
tatgccttcctctatggggc
>VIR_G3_UW_13_NODE_165348_length_601_1
tatgccttcctctatggggc
>VIR_G3_UW_11_NODE_101715_length_903_1
tacgcattcttgtacggagc
>VIR_G3_UW_4_NODE_33651_length_2992_2
tatgcctttctttatggggc
>VIR_G3_UW_36_NODE_242260_length_773_1
tatgcctttctttatggggc
>VIR_G3_UW_4_NODE_42095_length_2561_4
tatgcctttctttacggggc
>VIR_G3_UW_31_NODE_93324_length_937_1
tatgcatttttatatggtgc
>VIR_G3_UW_12_NODE_3562_length_11706_14
tatgcatttttatatggtgc
>VIR_G3_UW_27_NODE_12072_length_5633_3
tatgcatttttatatggtgc
>VIR_G3_UW_13_NODE_6115_length_9051_6
tatgcatttttatatggtgc
>VIR_G3_UW_20_NODE_23930_length_3666_2
tatgcatttttatatggtgc
>VIR_G3_UW_11_NODE_9701_length_5388_3
tatgcatttttatatggtgc
>VIR_G3_UW_6_NODE_66468_length_1926_2
tatgcatttttatatggtgc
>VIR_G3_UW_4_NODE_101291_length_1348_2
tatgccttcctctatggggc
>VIR_G3_UW_9_NODE_84423_length_1185_2
tatgccttcctctatggggc
>VIR_G3_UW_31_NODE_61245_length_1325_1
tatgccttcctctatggggc
>VIR_G3_UW_13_NODE_126657_length_788_1
tacgcattcttgtatggagc
>VIR_G3_UW_27_NODE_16248_length_4493_2
tacgcattcttgtatggagc
>VIR_G3_UW_20_NODE_17971_length_4573_4
tacgcattcttgtatggagc
>VIR_G3_UW_11_NODE_24480_length_2781_1
tacgcattcttgtatggagc
>VIR_G3_UW_12_NODE_35037_length_2142_3
tacgcattcttgtatggagc
>VIR_G3_UW_36_NODE_740968_length_261_1
tacgcattcttgtatggagc
>VIR_G3_UW_31_NODE_66867_length_1236_1
tacgcattcttgtatggagc
>VIR_G3_UW_1_NODE_164438_length_656_1
tacgcattcttgtatggagc
>VIR_G3_UW_34_NODE_297038_length_331_1
tacgcattcttgtatggagc
>VIR_G3_UW_13_NODE_142668_length_699_1
tacgcattcttgtatggagc
>VIR_G3_UW_20_NODE_105429_length_1101_2
tacgcattcttgtatggagc
>VIR_G3_UW_4_NODE_176026_length_865_1
tacgcattcttgtatggagc
>VIR_G3_UW_9_NODE_303509_length_330_1
tacgcattcttgtatggagc
>VIR_G3_UW_1_NODE_210731_length_542_1
tacgcattcttgtatggagc
>VIR_G3_UW_1_NODE_518356_length_253_1
tacgcattcttgtatggagc
>VIR_G3_UW_9_NODE_220507_length_477_1
tacgcattcttgtatggagc
>VIR_G3_UW_2_NODE_301406_length_274_1
tatgcattcttgtatggagc
>VIR_G1_St_5_5_m_NODE_5128_2
tatgcattcttgtatggagc
>VIR_G3_UW_4_NODE_110775_length_1257_2
tatgcattcttgtatggagc
>VIR_G3_UW_36_NODE_80034_length_1828_3
tatgcattcttgtatggagc
>VIR_G3_UW_31_NODE_39307_length_1862_3
tatgcattcttgtatggagc
>VIR_G3_UW_6_NODE_163594_length_944_2
tacgcattcttgtatggagc
>VIR_G3_UW_9_NODE_63659_length_1495_1
tatgcattcttgtatggggc
>VIR_G3_UW_11_NODE_38847_length_1962_2
tatgcattcttgtatggagc
>VIR_G3_UW_13_NODE_30573_length_2702_4
tacgcattcttgtatggagc
>VIR_G3_UW_27_NODE_349704_length_246_1
tatgcattcttgtatggagc
>VIR_G1_St_5_60_m_NODE_6271_3
tatgcattcttgtatggagc
>VIR_G2_UW_26_NODE_43_length_34081_39
tacgcctttttatatggttg
>VIR_G2_UW_32_NODE_243_length_5198_4
tacgcctttttatatggttg
>VIR_G1_UW_14_NODE_423_length_9611_8
tacgcctttttatatggttg
>VIR_G3_UW_18_NODE_2364_length_3145_2
tacgcctttttatatggttg
>VIR_G2_UW_30_NODE_396_length_4965_3
tacgcctttttatatggttg
>VIR_G3_UW_20_NODE_9202_length_7557_6
tacgcctttttatatggttg
>VIR_G1_UW_26_NODE_1717_length_2657_1
tacgcctttttatatggttg
>VIR_G2_UW_35_NODE_275_length_3345_2
tacgcctttttatatggttg
>VIR_G1_St_5_60_m_NODE_1545_3
tacgcctttttatatggttg
>VIR_G1_St_5_5_m_NODE_5872_1
tacgcctttttatatggttg
>VIR_G3_UW_6_NODE_245500_length_654_1
tacgcctttttatatggttg
>VIR_G3_UW_4_NODE_321934_length_489_1
tatgcctttctttatggttg
>VIR_G3_UW_31_NODE_156201_length_579_1
tacgcctttttatatggttg
>VIR_G3_UW_6_NODE_291554_length_554_1
tatgcctttttatatggttg
>VIR_G3_UW_36_NODE_129949_length_1278_1
tatgcatttttgtatggttg
>VIR_G3_UW_6_NODE_139418_length_1078_1
tacgcctttttatatgggtg
>VIR_G3_UW_2_NODE_46213_length_1021_1
tacgcttttttatatggttg
>VIR_G3_UW_1_NODE_116529_length_841_1
tatgcatttttgtatggttg
>VIR_G3_UW_12_NODE_106847_length_840_1
tatgccttcctctacggagc
>VIR_G3_UW_27_NODE_80763_length_1199_1
tatgccttcctctacggagc
>VIR_G3_UW_20_NODE_12110_length_6176_3
tacgcctttctttatggggc
>VIR_G3_UW_13_NODE_104527_length_946_2
tatgcatttttgtacggggc
>VIR_G3_UW_11_NODE_54931_length_1497_2
tatgcatttttgtacggggc
>VIR_G3_UW_13_NODE_13317_length_5143_3
tatgcatttttgtatggagc
>VIR_G3_UW_13_NODE_259573_length_341_1
tacgccttcctctatggggc
>VIR_G3_UW_4_NODE_471369_length_319_1
tacgccttcctctatggggc
>VIR_G3_UW_31_NODE_326407_length_246_1
tacgccttcctctatggggc
>VIR_G3_UW_36_NODE_305894_length_629_1
tatgccttcctctacggagc
>VIR_G3_UW_1_NODE_256561_length_457_1
tacgcattcttgtatggagc
>VIR_G3_UW_12_NODE_23981_length_2887_3
tacgcaatgctgtatggggc
>VIR_G3_UW_13_NODE_6973_length_8245_10
tacgcaatgctgtatggagc
>VIR_G3_UW_12_NODE_4523_length_9861_14
tacgcaatgctgtatggagc
>VIR_G3_UW_11_NODE_37348_length_2020_2
tacgcaatgctgtatggagc
>VIR_G2_UW_26_NODE_3972_length_1911_3
tacgcaatgctgtatggagc
>VIR_G3_UW_27_NODE_14207_length_4971_4
tacgcaatgctgtatggagc
>VIR_G3_UW_20_NODE_9552_length_7348_10
tacgcaatgctgtatggagc
>VIR_G2_UW_32_NODE_3134_length_1146_2
tacgcaatgctgtatggggc
>VIR_G1_St_5_60_m_NODE_72_23
tatgcaatgctatatggagc
>VIR_G1_St_5_5_m_NODE_103_16
tatgcaatgctatatggagc
>VIR_G1_UW_14_NODE_1454_length_4593_2
tacgcatttttgtacggtgc
>VIR_G1_St_5_60_m_NODE_11551_1
tatgcattcctctatggtgc
>VIR_G1_St_5_60_m_NODE_946_1
tatgcgttcctgtatggcgc
>VIR_G1_UW_26_NODE_3344_length_1985_1
tacgcttttctgtacggtgc
>VIR_G3_UW_23_NODE_326_length_33121_24
tatgcattcctgtacggcgc
>VIR_G3_UW_9_NODE_2334_length_16013_21
tacgcgtttctatatggttg
>VIR_G3_UW_6_NODE_597_length_35298_27
tacgcgtttctatatggttg
>VIR_G3_UW_4_NODE_247_length_47313_6
tacgcgtttctatatggttg
>VIR_G3_UW_36_NODE_290_length_46271_46
tacgcgtttctatatggttg
>VIR_G3_UW_34_NODE_172_length_41879_40
tacgcgtttctatatggttg
>VIR_G3_UW_31_NODE_141_length_47150_10
tacgcgtttctatatggttg
>VIR_G3_UW_23_NODE_6916_length_5328_5
tatgcgttcctttatggcgc
>VIR_G3_UW_20_NODE_7621_length_8640_2
tatgcctttctttatggggc
>VIR_G3_UW_12_NODE_11641_length_4989_7
tatgcctttctttatggggc
>VIR_G3_UW_23_NODE_2169_length_11380_10
tacgccatgctatatggggc
>VIR_G2_UW_26_NODE_2623_length_2420_1
tacgccatgctatatggagc
>VIR_G3_UW_27_NODE_433_length_43042_9
tacgctatgctatatggtgc
>VIR_G3_UW_20_NODE_1867_length_23141_24
tacgctatgctatatggtgc
>VIR_G3_UW_18_NODE_14_length_40417_41
tacgctatgctatatggtgc
>VIR_G2_UW_30_NODE_4773_length_1040_2
tacgccatgctatatggagc
>VIR_G3_UW_31_NODE_12018_length_4344_4
tatgcctggatgtatgggtc
>VIR_G3_UW_13_NODE_25909_length_3080_4
tatgcctggatgtatgggtc
>VIR_G3_UW_9_NODE_1769_length_19123_19
tatgcctggatgtatgggtc
>VIR_G3_UW_34_NODE_20094_length_2896_2
tatgcctggatgtatgggtc
>VIR_G3_UW_36_NODE_836_length_31381_7
tatgcatggtgctatggagc
>VIR_G3_UW_34_NODE_10915_length_4373_2
tatgcatggtgctatggagc
>VIR_G3_UW_31_NODE_11835_length_4386_5
tatgcatggtgctatggagc
>VIR_G3_UW_4_NODE_3307_length_13490_18
tatgcttggtgctatggagc
>VIR_G3_UW_36_NODE_541_length_37166_21
tatgcttggtgctatggagc
>VIR_G1_UW_13_NODE_9845_length_928_1
tatgcattcctctatggtgc
>VIR_G3_UW_31_NODE_217997_length_383_1
tac-----------------
>VIR_G3_UW_9_NODE_173745_length_616_1
tacgcattcttatatggagc
>VIR_G3_UW_12_NODE_151568_length_602_1
tatgccttcttatatggg--
>VIR_G3_UW_27_NODE_225395_length_406_1
tatgccttcttatatggggc
>VIR_G3_UW_1_NODE_469446_length_272_1
tatgcatttttgtacggtgc
>VIR_G3_UW_4_NODE_363670_length_426_1
tattgctttttgtacggtgg
>VIR_G3_UW_23_NODE_370282_length_173_1
tacgcaatgctttatggagc
>VIR_G3_UW_23_NODE_185335_length_403_1
tacgctatgctatatggagc
>VIR_G3_UW_9_NODE_459_length_37335_21
tacgggctaatttatggagc
>VIR_G3_UW_6_NODE_798_length_32013_12
tacgggctaatttatggagc
>VIR_G3_UW_4_NODE_719_length_31902_12
tacgggctaatttatggagc
>VIR_G3_UW_34_NODE_337_length_31757_12
tacgggctaatttatggagc
>VIR_G3_UW_31_NODE_294_length_35532_12
tacgggctaatttatggagc
>VIR_G3_UW_36_NODE_7887_length_8623_10
tacgggctaatttatggagc
>VIR_G3_UW_27_NODE_930_length_31664_12
tacgggctaatttatggagc
>VIR_G3_UW_13_NODE_600_length_37537_25
tacgggctaatttatggagc
>VIR_G3_UW_12_NODE_469_length_37537_20
tacgggctaatttatggagc
>VIR_G3_UW_11_NODE_538_length_31664_12
tacgggctaatttatggagc
>VIR_G1_UW_26_NODE_14012_length_775_1
tacgggctaatttatggagc
>VIR_G3_UW_31_NODE_155337_length_583_2
tt------------------
>VIR_G3_UW_12_NODE_259762_length_329_1
tactgtcttatctatggcgg
>VIR_G3_UW_23_NODE_68194_length_1017_1
tatgcaactctctatggagc
