# Supplementary material for: Viruses affect picocyanobacterial abundance and biogeography in the North Pacific Ocean
Source: Nat Microbiol. 2022 Apr 1;7(4):570–80. doi: 10.1038/s41564-022-01088-x (PMC8975747; doi:10.1038/s41564-022-01088-x)
Supplement: Source Data (all figures) — All data are provided in a single file due to the interconnected nature of the data, which will facilitate cross-referencing by readers. [file 41564_2022_1088_MOESM10_ESM.xlsx]

## Sheet: Data sources for Figs
Source data description per figure
Fig 1
Nutrients
Temp & sal
Fig 2
Picocyanobacteria
Virus Abundance
Temp & sal
Fig 3
Virus Abundance
Temp & sal
Fig 4
Picocyanobacteria
% infection
Temp & sal
Fig 5
Virus abundance
Extended Data Fig 1
Bacteria abundance
Virus abundance
Picocyanobacteria
Extended Data Fig 2
Picocyanobacteria
Virus abundance
Extended Data Fig 3
Picocyanobacteria
Mixed layer depth
Nutrients
Temp & Sal
Extended Data Fig 4
Virus abundance
Extended Data Fig 5
% infection
Picocyanobacteria
Extended Data Fig 6
% infection
Picocyanobacteria
Extended Data Fig 7
% infection
Extended Data Fig 8
% infection
Picocyanobacteria
Extended Data Fig 9
% infection
Extended Data Fig 10
Bacteria abundance
Bacterial production

## Sheet: Virus abundance
March 2015 - SCOPE Portland
Latitude	Longitude	Time	Date (DD/MM/YYYY)	Depth (m)	T7-like Clade B phage (viruses/mL)	95% Confidence Interval (viruses/mL)	T7-like Clade A phage (viruses/mL)	95% Confidence Interval (viruses/mL)	T4-like phage (viruses/mL)	95% Confidence Interval (viruses/mL)	TIM5-like phage (viruses/mL)
44.0549	-127.271	13:34	2015-03-21	5	123825	48553.9	7634.46	3167.34	194732	56890.2	71247.1
43.1755	-128.4	19:40	2015-03-21	5	148789	58342.5	1402.39	553.929	225517	64981.3	65431.1
41.4496	-130.578	6:24	2015-03-22	5	251480	98609.4	1420.68	563.318	414664	120892	56706.9
40.585	-132.056	12:32	2015-03-22	5	641253	251446	10381.5	4121.61	609194	175845	10178.2
40.0895	-133.171	19:00	2015-03-22	5	705293	276557	9713.6	3849.34	587168	169259	12601.5
38.3508	-135.304	6:40	2015-03-23	5	946348	371078	13000.1	5162.07	637032	183528	9208.82
37.5236	-136.299	12:58	2015-03-23	5	631401	247582	11144.5	4422.04	545294	157331	3877.4
37.0263	-137.387	19:25	2015-03-23	5	805580	315881	7167.06	2840.06	557868	160593	30260.5
35.3224	-139.416	5:47	2015-03-24	5	378426	148387	3172	1258.08	407538	118669	3392.72
34.4489	-140.45	12:00	2015-03-24	5	327364	134488	2588.02	1023.36	350198	99744.3	13390.2
33.5517	-141.506	18:30	2015-03-24	5	393510	161662	2281.11	906.003	332810	96154.7	30260.5
32.2728	-143.461	5:50	2015-03-25	5	290732	114001	1986.97	788.645	332345	95496.1	4208.82
31.4077	-144.46	12:00	2015-03-25	5	328499	128810	1796.25	713.536	264716	76177.4	14248.5
30.4488	-145.578	19:00	2015-03-25	5	254726	99882.1	2023.05	803.225	257427	73982.1	14310.9
29.125	-147.546	6:25	2015-03-26	5	151362	59351.6	1607.53	668.88	379099	109107	3724.14
28.1959	-149.007	13:00	2015-03-26	5	128931	50556.1	780.708	309.637	441677	125548	2120.61
27.3003	-150.021	19:00	2015-03-26	5	140420	55061.1	1321.65	523.821	419024	119476	3261.7
25.548	-151.589	5:44	2015-03-27	5	172660	67702.6	1178.98	466.518	482688	138963	2784.28
25.4492	-152.104	12:18	2015-03-27	5	186107	72975.7	1034.96	409.215	489651	141159	2423.37
24.5454	-153.119	18:28	2015-03-27	5	161924	63493.1	1272.53	505.067	524890	151302	2637.16
April 2016 - Gradients 1.0
Latitude	Longitude	Time	Date (DD/MM/YYYY)	Depth (m)	T7-like Clade B phage (viruses/mL)	95% Confidence Interval (viruses/mL)	T7-like Clade A phage (viruses/mL)	95% Confidence Interval (viruses/mL)	T4-like phage (viruses/mL)	95% Confidence Interval (viruses/mL)	TIM5-like phage (viruses/mL)
23.4858	-157.984	06:00:00	2016-04-20	5	372963	147753	297.825	118.319	345232	100496	75.0827
24.8036	-158.006	06:00:00	2016-04-21 06:00:00	5	499433	197848	253.612	100.79	390313	111434	75.0827
25.59	-158.011	12:00:00	2016-04-21 12:00:00	5	273074	108330	452.746	179.669	363917	106352	182.344
26.5175	-157.986	18:00:00	2016-04-21 18:00:00	5	282702	112063	275.977	109.554	357151	102920	128.713
28.1428	-158	06:00:00	2016-04-22 06:00:00	5	301110	119530	573.435	227.873	313000	91227.1	139.439
28.0525	-158	12:00:00	2016-04-22 12:00:00	5	308879	123026	718.441	284.841	345223	99520.9	150.165
29.4603	-158	06:00:00	2016-04-23 06:00:00	5	343987	136462	551.832	219.108	431212	122767	85.8087
29.9267	-158.009	12:00:00	2016-04-23 12:00:00	5	331781	131922	629.673	249.784	509762	145325	107.261
30.8133	-158	18:00:00	2016-04-23 18:00:00	5	459366	182308	2319.06	918.236	408923	117831	107.261
32.5919	-158.001	06:00:00	2016-04-24 06:00:00	5	704354	279427	1737.81	690.709	523614	150745	182.344
32.6883	-157.962	12:00:00	2016-04-24 12:00:00	5	786375	310997	7160.71	2850.52	483804	139183	557.757
34.0697	-158	06:00:00	2016-04-25 06:00:00	5	551719	219323	472.876	188.433	413827	118986	171.617
34.8431	-158.009	12:00:00	2016-04-25 12:00:00	5	182569	72432.3	530.117	210.344	179678	51589.9	203.796
35.6844	-158	18:00:00	2016-04-25 18:00:00	5	188220	74998.1	165.475	65.7325	147812	42509.2	332.509
37.3047	-157.99	06:00:00	2016-04-26 06:00:00	5	49583.3	19618.6	573.008	227.873	90788.5	26124.2	418.318
37.8364	-158	12:00:00	2016-04-26 12:00:00	5	34566.9	14304.5	242.864	96.4077	86044.7	24747.2	439.77
37.4683	-158	18:00:00	2016-04-26 18:00:00	5	49443.4	19660.7	132.609	52.586	82603	23790.5	311.057
36.5681	-158	06:00:00	2016-04-27 06:00:00	5	63513.4	25203	265.373	105.172	58636.2	17125.3	268.152
36.6717	-157.922	12:00:00	2016-04-27 12:00:00	5	35428.6	14075.7	121.042	48.2038	59284.9	17105.2	235.974
35.4742	-157.984	06:00:00	2016-04-28 06:00:00	5	130423	51699.6	198.524	78.879	129095	37170.1	289.605
35.5633	-157.907	12:00:00	2016-04-28 12:00:00	5	186407	74160.3	187.983	78.0503	188082	53575	246.7
36.5739	-158.004	10:30:00	2016-04-28 20:30:00	5	55764.1	23184.5	385.543	153.376	74671.2	21514.1	375.413
36.0497	-157.986	06:00:00	2016-04-29 06:00:00	5	303793	120744	575.739	238.742	201008	57832.2	375.413
35.0667	-158.009	12:00:00	2016-04-29 12:00:00	5	75718.1	30028	143.792	59.6856	108623	30899	182.344
34.7517	-158	18:00:00	2016-04-29 18:00:00	5	370240	146770	654.478	258.548	427605	123541	171.617
33.085	-158	06:00:00	2016-04-30 06:00:00	5	819628	323959	1212.44	482.038	571133	163060	214.522
29.7008	-158	06:00:00	2016-05-01 06:00:00	5	230617	91388.2	232.194	92.0255	400295	115411	128.713
28.9689	-157.986	12:00:00	2016-05-01 12:00:00	5	298869	118815	407.789	162.14	351828	102447	117.987
28.0025	-158	18:00:00	2016-05-01 18:00:00	5	235550	93415.1	198.381	78.879	356907	101696	107.261
June 2017 - Gradients 2.0
Latitude	Longitude	Time	Date (DD/MM/YYYY)	Depth (m)	T7-like Clade B phage (viruses/mL)	95% Confidence Interval (viruses/mL)	T7-like Clade A phage (viruses/mL)	95% Confidence Interval (viruses/mL)	T4-like phage (viruses/mL)	95% Confidence Interval (viruses/mL)	TIM5-like phage (viruses/mL)
25.7669	-158.017	04:50:00	2017-05-29	5	41911.4	17343.8	104.573	41.6282	265942	76616.4	95.1968
29.65	-158	12:20:00	2017-05-30	5	65365.5	25912	732.929	303.301	218728	62766.9	118.996
30.3	-158	16:00:00	2017-05-30	5	27361	10897.9	139.214	55.3534	143363	41859.5	71.3976
31	-158	20:00:00	2017-05-30	5	70375.4	27936.5	908.78	361.056	195029	55452.4	285.59
31.7417	-158	01:00:00	2017-05-31	5	143398	56678.5	1115.78	442.292	215417	62041.5	678.277
32.2636	-158.011	06:15:00	2017-05-31	5	119716	47628	814.103	322.833	217386	62666.2	237.992
32.75	-158.009	08:00:00	2017-05-31	5	119646	47562.7	938.399	372.937	150424	43307.5	237.992
33.4456	-158.01	12:00:00	2017-05-31	5	199139	78891	2156.74	858.903	257141	74977.6	559.281
34.1417	-158.002	16:00:00	2017-05-31	5	737147	292431	20499.3	8154.97	466480	134611	916.269
34.8519	-158.009	20:00:00	2017-05-31	5	854214	338505	29529.9	11743.4	677389	194737	821.072
35.4667	-158	23:35:00	2017-05-31	5	920786	364998	47849.6	19009.4	601792	171186	523.582
36.0667	-158	04:35:00	2017-06-01	5	1.11366e+06	441796	57258.6	22816.6	621327	176743	1483.31
36.5231	-158.01	08:00:00	2017-06-01	5	1260364	501145	64415.5	25559.3	634191	183089	2213.32
37.2833	-158	12:22:00	2017-06-01	5	1184984	471198	88637.5	35209.9	526263	95335.5	3498.24
37.8972	-158.001	16:00:00	2017-06-01	5	1224830	486817	218631	86669	554524	157639	4816.96
38.7	-158	20:42:00	2017-06-01	5	390024	154606	108034	42886.1	191914	55321.9	10509.7
39.2356	-158.01	23:48:00	2017-06-01	5	7698.59	3060.57	88836.1	35220.9	165373	47624.2	1499.35
39.7667	-158	04:17:00	2017-06-02	5	5985.46	2488.52	1741.53	692.052	64071.3	18440.6	1089.1
40.35	-158	08:05:00	2017-06-02	5	3844.17	1525.14	1626.18	642.414	46531	13391.4	190.394
40.9833	-158	11:58:00	2017-06-02	5	3424.63	1360.6	2809.45	1114.83	41987.8	12074.2	107.096
41.7181	-158.001	16:12:00	2017-06-02	5	0	0	2444.09	969.284	214197	61886.9	0
42.35	-158	20:04:00	2017-06-02	5	8524.63	3380.72	2138.73	850.444	43436.2	12667	214.193
41.4275	-158.011	04:00:00	2017-06-03	5	2555.36	1013.4	2068.18	858.463	108124	31116.2	1142.36
41.4167	-158	12:21:00	2017-06-03	5	2565.14	1014.47	921.357	366.199	94732.8	27281.8	844.871
40.5	-158	10:25:00	2017-06-04	5	3838.96	1520.79	1773.15	735.274	70437.4	20280.5	1404.15
38.9372	-158	20:00:00	2017-06-04	5	228388	90639.9	51227.1	20340	270751	77928.4	2272.82
38	-158	06:14:00	2017-06-05	5	50295.6	19953	158267	62923.2	195398	55507.8	2534.61
37.5	-158	13:42:00	2017-06-05	5	1264305	503773	109732	43484.2	586556	166897	15941.2
36.6036	-158.008	20:00:00	2017-06-05	5	1127606	447450	70810.3	28081.8	558455	162743	2879.7
37.0108	-158	05:00:00	2017-06-06	5	1.16688e+06	463036	76359.4	30349.8	658006	160903	3116.97
36	-158	06:25:00	2017-06-07	5	1.06939e+06	424864	62585.2	24866.8	640165	157413	2528.01
35.4039	-157.983	19:57:00	2017-06-07	5	1.01189e+06	401111	54462.2	22643.2	584452	168680	2180.69
34.5	-158	10:45:00	2017-06-08	5	924703	367884	42145.3	16718.5	576560	166080	1654.04
34.0167	-158	20:00:00	2017-06-08	5	613374	255016	19637.9	7783.11	539830	157026	1868.24
34.0211	-158.65	08:15:00	2017-06-09	5	561796	223289	26424	10506.4	544828	156965	1094.76
32.7603	-158	10:34:00	2017-06-09	5	553284	219420	24796.7	10295.6	483455	139406	1368.45
32.57	-158	11:41:00	2017-06-09	5	526408	208677	9397.11	3735.81	470510	137114	428.385
32	-158	04:00:00	2017-06-10	5	422787	167107	9819.08	3891.47	400221	115509	237.992
April 2019 - Gradients 3.0
Latitude	Longitude	Time	Date	Depth (m)	T7-like Clade B phage (viruses/mL)	95% Confidence Interval (viruses/mL)	T7-like Clade A phage (viruses/mL)	95% Confidence Interval (viruses/mL)	T4-like phage (viruses/mL)	95% Confidence Interval (viruses/mL)
26.28	-158	10:00:00	11.4.19	5	23754.7	9432.72	0	0	323444	56944.8
29.4464	-158	07:34:00	12.4.19	5	61321.8	24289.2	0	0	354488	62200.5
30.1302	-158	11:17:00	12.4.19	5	81145	32071.2	0	0	281546	49394.6
30.505	-158	15:15:00	12.4.19	5	94796.3	37495.1	0	0	159677	27910.4
31.2559	-158	00:00:00	13.4.19	5	80962	32071.2	0	0	228955	40504.4
32.0184	-158	04:03:00	13.4.19	5	133295	52823.2	0	0	297094	52138.7
32.4061	-157.6	08:08:00	13.4.19	5	130113	51644.1	0	0	353226	61913.1
33.1619	-157.6	12:00:00	13.4.19	5	355812	141476	0	0	282167	49806.6
33.5333	-157.598	16:15:00	13.4.19	5	313792	124913	0	0	365447	64198.9
34.2793	-158	20:00:00	13.4.19	5	409854	162847	0	0	464499	81237.7
35.0385	-158	00:00:00	14.4.19	5	493326	194904	0	0	589308	103014
35.4177	-157.6	04:00:00	14.4.19	5	379813	150879	594.9	235.818	421020	73771.7
36.1904	-157.6	08:05:00	14.4.19	5	461734	183715	0	0	534673	93427.9
36.5463	-158	12:10:00	14.4.19	5	306024	121387	593.611	235.818	335236	58557.2
40.131	-157.6	20:20:00	18.4.19	5	88391.4	35136.9	0	0	47849.9	8378.67
39.3659	-158	00:00:00	19.4.19	5	3562.56	1414.91	0	0	19012.6	3330.82
38.4837	-157.599	04:20:00	19.4.19	5	127499	50465	0	0	193167	33853.9
38.0413	-158	08:05:00	19.4.19	5	190674	75653.3	0	0	186133	32471
37.138	-158	12:30:00	19.4.19	5	367357	145323	0	0	491920	86474.9
42.1999	-157.6	17:25:00	24.4.19	5	406838	161565	1184.38	473.644	320851	56185.7
37.1768	-158	21:35:00	25.4.19	5	632941	251750	0	0	399477	70267.8
36.5468	-158	23:48:00	25.4.19	5	557328	221404	3585.21	1482.4	210967	37198.2
36.1972	-157.6	03:04:00	26.4.19	5	515539	204313	5333.35	2122.36	454824	79763.1
35.4162	-157.6	06:42:00	26.4.19	5	58166.9	23110.2	0	0	82218.6	14392.4
35.0318	-157.6	10:10:00	26.4.19	5	166655	66102.7	2371.18	943.272	70313.1	12381.5
34.2726	-157.6	13:30:00	26.4.19	5	6533.45	2594	3563.48	1414.91	50027.2	8781.25
33.5333	-158	16:30:00	26.4.19	5	40403.1	16035.6	3551.74	1414.91	78965.6	13831.8
33.1627	-157.6	20:10:00	26.4.19	5	3553.83	1414.91	595.137	235.818	26511	4641.66
32.404	-158	23:05:00	26.4.19	5	5352.22	2122.36	0	0	87699.6	15348.4
32.0162	-158	02:35:00	27.4.19	5	4753.75	1886.54	0	0	59968	10500.1

## Sheet: % infection
March 2015 - SCOPE Portland					Infected Synechococcus									Infected Prochlorococcus
Latitude	Longitude	Time	Date (DD/MM/YYYY)	Depth (m)	T7-like Clade B % infection	Upper bound	Lower bound	T7-like Clade A % infection	Upper bound	Lower bound	T4-like % infection	Upper bound	Lower bound	T7-like Clade B % infection	Upper bound	Lower bound	T7-like Clade A % infection	Upper bound	Lower bound	T4-like % infection	Upper bound	Lower bound
44.0549	-127.271	13:34	2015-03-21	5	0.01505	0.0263111	0.00764858	0	0	0	0.462667	0.894578	0.260052	0.0577097	0.101398	0.0294763	0	0	0	0.578493	0	0
43.1755	-128.4	19:40	2015-03-21	5	0.0909279	0.158804	0.046164	0	0	0	0.941419	1.81037	0.52627	0.019183	0.0335657	0.00975747	0	0	0	0.746917	0	0
41.4496	-130.578	6:24	2015-03-22	5	0.0130894	0.0229994	0.00668588	0.0251058	0.0459988	0.0133718	0.352579	0.850978	0.247377	0.0509891	0.0892031	0.0259311	0	0	0	0.494821	0	0
40.585	-132.056	12:32	2015-03-22	5	0	0	0	0	0	0	0.472371	0.920761	0.267663	0.0463832	0.0810329	0.0235561	0.0160316	0.0294237	0.0085534	0.76011	0.0342136	0.00994582
40.0895	-133.171	19:00	2015-03-22	5	0.0275534	0.0483072	0.0140428	0	0	0	0.175059	0.338887	0.0985137	0.0785209	0.137227	0.0398916	0.0160061	0.029897	0.00869099	0.915748	0.034764	0.0101058
38.3508	-135.304	6:40	2015-03-23	5	0.0822672	0.144922	0.0421284	0	0	0	0.186729	0.360068	0.104671	0.0445836	0.0778357	0.0226267	0	0	0	0.849152	0	0
37.5236	-136.299	12:58	2015-03-23	5	0.0553672	0.0966144	0.0280856	0	0	0	0.131627	0.254165	0.0738853	0.0652287	0.114433	0.0332653	0	0	0	0.598394	0	0
37.0263	-137.387	19:25	2015-03-23	5	0	0	0	0	0	0	0.130744	0.254165	0.0738853	0.0787944	0.138281	0.040198	0	0	0	1.06817	0	0
35.3224	-139.416	5:47	2015-03-24	5	0.0901192	0.157867	0.0458915	0	0	0	0.174053	0.420978	0.122377	0.0996811	0.175847	0.0511184	0	0	0	0.354111	0	0
34.4489	-140.45	12:00	2015-03-24	5	0.0896278	0.157867	0.0458915	0	0	0	0.131292	0.315733	0.091783	0.0811695	0.142604	0.0414547	0	0	0	0.622042	0	0
33.5517	-141.506	18:30	2015-03-24	5	0.0600555	0.105244	0.0305943	0	0	0	0.131783	0.315733	0.091783	0.18035	0.314985	0.0915654	0	0	0	0.498229	0	0
32.2728	-143.461	5:50	2015-03-25	5	0.0602621	0.105244	0.0305943	0	0	0	0.0766988	0.184178	0.0535401	0.0477952	0.0839525	0.0244048	0	0	0	0.395767	0	0
31.4077	-144.46	12:00	2015-03-25	5	0.0300617	0.0526222	0.0152972	0	0	0	0.109561	0.263111	0.0764858	0.19165	0.335847	0.0976298	0	0	0	0.498161	0	0
30.4488	-145.578	19:00	2015-03-25	5	0.0301088	0.0526222	0.0152972	0	0	0	0.131271	0.315733	0.091783	0.135034	0.235798	0.0685458	0	0	0	0.343315	0	0
29.125	-147.546	6:25	2015-03-26	5	0.0299577	0.0526222	0.0152972	0	0	0	0.143174	0.342045	0.0994316	0.0580765	0.102403	0.0297684	0.0182421	0.0336854	0.00979226	0.30822	0.039169	0.0113863
28.1959	-149.007	13:00	2015-03-26	5	0.0601949	0.105244	0.0305943	0	0	0	0.108877	0.263111	0.0764858	0.0292784	0.0512016	0.0148842	0.0137569	0.0256008	0.00744209	0.159723	0.0297684	0.0086536
27.3003	-150.021	19:00	2015-03-26	5	0.105003	0.184178	0.0535401	0	0	0	0.15302	0.368356	0.10708	0.0402458	0.0704784	0.0204879	0	0	0	0.322982	0	0
25.548	-151.589	5:44	2015-03-27	5	0.0600509	0.105244	0.0305943	0	0	0	0.0986328	0.2368	0.0688372	0.169844	0.297669	0.0865317	0.0205409	0.0372086	0.0108165	0.432677	0.0432659	0.0125773
25.4492	-152.104	12:18	2015-03-27	5	0.0602643	0.105244	0.0305943	0	0	0	0.142295	0.342045	0.0994316	0.0525058	0.0918138	0.0266901	0	0	0	0.29172	0	0
24.5454	-153.119	18:28	2015-03-27	5	0.104973	0.184178	0.0535401	0	0	0	0.109894	0.211804	0.0615711	0.0381674	0.0667777	0.0194121	0	0	0	0.360958	0	0
April 2016 - Gradients 1.0					Infected Synechococcus									Infected Prochlorococcus
Latitude	Longitude	Time	Date (DD/MM/YYYY)	Depth (m)	T7-like Clade B % infection	Upper bound	Lower bound	T7-like Clade A % infection	Upper bound	Lower bound	T4-like % infection	Upper bound	Lower bound	T7-like Clade B % infection	Upper bound	Lower bound	T7-like Clade A % infection	Upper bound	Lower bound	T4-like % infection	Upper bound	Lower bound
23.4858	-157.984	06:00:00	2016-04-20	5	0.0977503	0.17072	0.0496279	0.0022887	0.00528	0.00153488	0.21007	0.504	0.146512	0.162202	0.2836	0.0824419	0.0114145	0.0213238	0.00619877	0.262247	0.0247951	0.00720788
24.8036	-158.006	06:00:00	2016-04-21 06:00:00	5	0.157096	0.27528	0.0800233	0.0113767	0.02072	0.00602326	0.176539	0.424	0.123256	0.229716	0.402091	0.116887	0.0137178	0.0251307	0.00730543	0.406788	0.0292217	0.00849469
25.59	-158.011	12:00:00	2016-04-21 12:00:00	5	0.117925	0.20736	0.0602791	0.00456879	0.00864	0.00251163	0.279671	0.672	0.195349	0.195781	0.342332	0.099515	0	0	0	0.213005	0	0
26.5175	-157.986	18:00:00	2016-04-21 18:00:00	5	0.0692645	0.12104	0.035186	0.00913195	0.01496	0.00434884	0.113426	0.272	0.0790698	0.16381	0.287136	0.0834699	0.0183094	0.031904	0.00927443	0.290947	0.0370977	0.0107842
28.1428	-158	06:00:00	2016-04-22 06:00:00	5	0.216161	0.378	0.109884	0.0251444	0.042	0.0122093	0.210639	0.506073	0.147114	0.236293	0.416	0.12093	0	0	0	0.274552	0	0
28.0525	-158	12:00:00	2016-04-22 12:00:00	5	0.0700909	0.12276	0.035686	0.00457482	0.00924	0.00268605	0.148665	0.356506	0.103636	0.273473	0.47762	0.138843	0	0	0	0.302075	0	0
29.4603	-158	06:00:00	2016-04-23 06:00:00	5	0.224106	0.392	0.113953	0.00456732	0.008	0.00232558	0.338876	0.816993	0.237498	0.226809	0.399489	0.11613	0	0	0	0.457469	0	0
29.9267	-158.009	12:00:00	2016-04-23 12:00:00	5	0.258168	0.45384	0.13193	0.0205389	0.03416	0.00993023	0.239277	0.46368	0.134791	0.302693	0.531915	0.154626	0.0686865	0.118203	0.0343614	0.319375	0.137446	0.0399551
30.8133	-158	18:00:00	2016-04-23 18:00:00	5	0.232125	0.40768	0.118512	0.00455419	0.00832	0.0024186	0.338967	0.816	0.237209	0.273088	0.48	0.139535	0.0160086	0.0292603	0.0085059	0.400738	0.0340236	0.00989058
32.5919	-158.001	06:00:00	2016-04-24 06:00:00	5	0.466478	0.816632	0.237393	0	0	0	0.731102	1.40912	0.409628	0.558566	0.979627	0.284775	0	0	0	1.59805	0	0
32.6883	-157.962	12:00:00	2016-04-24 12:00:00	5	0.434333	0.761346	0.221321	0.05702	0.0995223	0.0289309	0.704813	1.69188	0.491825	0.509494	0.893886	0.259851	0.0637685	0.113225	0.0329141	0.94403	0.131657	0.0382723
34.0697	-158	06:00:00	2016-04-25 06:00:00	5	0.202937	0.326127	0.0948043	0	0	0	0.610316	1.47178	0.427844	0.362977	0.583791	0.169707	0	0	0	0.609174	0	0
34.8431	-158.009	12:00:00	2016-04-25 12:00:00	5	0.136232	0.23808	0.0692093	0.00913309	0.01792	0.0052093	0.435529	0.844	0.245349	0.436281	0.768049	0.22327	0.054781	0.0960061	0.0279088	0.519186	0.111635	0.032452
35.6844	-158	18:00:00	2016-04-25 18:00:00	5	0.236025	0.4142	0.120407	0.0114057	0.0218	0.00633721	0.307555	0.595238	0.173034	0.25417	0.444	0.12907	0.0366185	0.0636132	0.0184922	0.263332	0.0739689	0.0215026
37.3047	-157.99	06:00:00	2016-04-26 06:00:00	5	0.255913	0.44856	0.130395	0.0319108	0.05544	0.0161163	0.345419	0.668	0.194186	0.279355	0.48962	0.142331	0.054976	0.097924	0.0284663	0.375896	0.113865	0.0331003
37.8364	-158	12:00:00	2016-04-26 12:00:00	5	0.252207	0.44	0.127907	0.0205451	0.036	0.0104651	0.097915	0.189394	0.0550564	0	0	0	0	0	0	0	0	0
37.4683	-158	18:00:00	2016-04-26 18:00:00	5	0.20907	0.366569	0.106561	0.139211	0.244379	0.0710405	0.537407	1.03861	0.301922	0	0	0	0	0	0	0	0	0
36.5681	-158	06:00:00	2016-04-27 06:00:00	5	0.0251917	0.0443262	0.0128855	0.0503005	0.0886525	0.0257711	0.288036	0.556	0.161628	0.380308	0.666667	0.193798	0	0	0	0.685898	0	0
36.6717	-157.922	12:00:00	2016-04-27 12:00:00	5	0.407879	0.716332	0.208236	0.0686667	0.119389	0.034706	0.246141	0.477555	0.138824	0	0	0	0	0	0	0	0	0
35.4742	-157.984	06:00:00	2016-04-28 06:00:00	5	0.216413	0.37944	0.110302	0.0160617	0.02856	0.00830233	0.277766	0.536	0.155814	0.235171	0.412	0.119767	0.00909564	0.0152625	0.00443678	0.45402	0.0177471	0.00515904
35.5633	-157.907	12:00:00	2016-04-28 12:00:00	5	0.246808	0.43152	0.125442	0.0182589	0.03248	0.00944186	0.206474	0.4	0.116279	0.245663	0.432	0.125581	0	0	0	0.438079	0	0
36.5739	-158.004	10:30:00	2016-04-28 20:30:00	5	0.172943	0.30212	0.0878256	0.0159485	0.02988	0.00868605	0.218741	0.424	0.123256	0	0	0	0	0	0	0	0	0
36.0497	-157.986	06:00:00	2016-04-29 06:00:00	5	0.0793084	0.139665	0.0406002	0.0794977	0.139665	0.0406002	0.457972	0.884544	0.257135	0.324084	0.567733	0.165039	0.0274147	0.0493681	0.0143512	0.944389	0.0574048	0.0166874
35.0667	-158.009	12:00:00	2016-04-29 12:00:00	5	0.236964	0.4158	0.120872	0.00227325	0.0042	0.00122093	0.225881	0.436	0.126744	0.26553	0.464253	0.134957	0.132409	0.232126	0.0674786	0.479212	0.269914	0.0784635
34.7517	-158	18:00:00	2016-04-29 18:00:00	5	0.106341	0.186637	0.0542549	0.0273303	0.0466592	0.0135637	0.408433	0.979843	0.284838	0.365017	0.640759	0.186267	0.0205548	0.0346356	0.0100685	1.02915	0.040274	0.0117076
33.085	-158	06:00:00	2016-04-30 06:00:00	5	0.260509	0.456807	0.132793	0.0390217	0.0663482	0.0192873	0.663817	1.28185	0.37263	0.350052	0.610535	0.177481	0.0568645	0.0997606	0.0290002	1.04468	0.116001	0.0337211
29.7008	-158	06:00:00	2016-05-01 06:00:00	5	0.277224	0.48608	0.141302	0.00456179	0.00992	0.00288372	0.279177	0.672	0.195349	0.276117	0.484496	0.140842	0.0570262	0.101999	0.0296509	0.274674	0.118604	0.0344778
28.9689	-157.986	12:00:00	2016-05-01 12:00:00	5	0.207658	0.36432	0.105907	0.0182275	0.03168	0.0092093	0.310933	0.750751	0.218241	0.23025	0.404	0.117442	0.0250769	0.0429258	0.0124784	0.221167	0.0499137	0.0145098
28.0025	-158	18:00:00	2016-05-01 18:00:00	5	0.166126	0.29016	0.0843488	0.0114179	0.02184	0.00634884	0.259215	0.624	0.181395	0.205285	0.3596	0.104535	0.0158924	0.0293015	0.00851786	0.438092	0.0340715	0.00990449
June 2017 - Gradients 2.0					Infected Synechococcus									Infected Prochlorococcus
Latitude	Longitude	Time	Date (DD/MM/YYYY)	Depth (m)	T7-like Clade B % infection	Upper bound	Lower bound	T7-like Clade A % infection	Upper bound	Lower bound	T4-like % infection	Upper bound	Lower bound	T7-like Clade B % infection	Upper bound	Lower bound	T7-like Clade A % infection	Upper bound	Lower bound	T4-like % infection	Upper bound	Lower bound
25.7669	-158.017	04:50:00	2017-05-29	5	0.538035	0.9424	0.273953	0.0273143	0.0496	0.0144186	0.407628	0.98	0.284884	0.533782	0.93606	0.27211	0.123265	0.216014	0.0627947	0.492341	0.251179	0.0730171
29.65	-158	12:20:00	2017-05-30	5	0.439683	0.768	0.223256	0.0183963	0.032	0.00930233	0.647806	1.256	0.365116	0.342616	0.597566	0.173711	0.0159767	0.0271621	0.00789596	0.522417	0.0315838	0.00918135
30.3	-158	16:00:00	2017-05-30	5	0.525733	0.92	0.267442	0	0	0	0.744616	1.44	0.418605	0.200283	0.35014	0.101785	0.0662114	0.116713	0.0339283	0.69239	0.135713	0.0394515
31	-158	20:00:00	2017-05-30	5	0.257526	0.45264	0.131581	0.0228208	0.03936	0.0114419	0.637023	1.236	0.359302	0.253798	0.44484	0.129314	0.02736	0.0494267	0.0143682	0.433077	0.0574728	0.0167072
31.7417	-158	01:00:00	2017-05-31	5	0.50286	0.87952	0.255674	0.0434049	0.07648	0.0222326	0.854466	1.652	0.480233	0.863681	1.51562	0.440587	0.0136638	0.0256885	0.00746757	1.27379	0.0298703	0.00868322
32.2636	-158.011	06:15:00	2017-05-31	5	0.5383	0.9468	0.275233	0.0592576	0.1052	0.0305814	0.72504	1.4	0.406977	0.401097	0.704005	0.204653	0.0297713	0.0521485	0.0151595	0.537276	0.0606378	0.0176273
32.75	-158.009	08:00:00	2017-05-31	5	0.59932	1.05216	0.30586	0.0251492	0.04384	0.0127442	0.687158	1.332	0.387209	0.876871	1.53412	0.445965	0.0181799	0.0306824	0.0089193	0.508793	0.0356772	0.0103713
33.4456	-158.01	12:00:00	2017-05-31	5	0.504001	0.8856	0.257442	0.0567982	0.0984	0.0286047	0.918313	2.20264	0.640303	4.03275	7.05897	2.05203	0.0182141	0.0312344	0.00907976	1.31773	0.036319	0.0105579
36.5231	-158.01	08:00:00	2017-06-01	5	3.12176	5.46423	1.58844	0.420603	0.73568	0.21386	1.81908	3.51946	1.0231	4.0098	7.0639	2.05346	0.3808	0.66912	0.194512	1.6298	0	0
39.2356	-158.01	23:48:00	2017-06-01	5	0.24774	0.432526	0.125734	0.061394	0.108131	0.0314336	0.634212	1.22549	0.356247	2.04801	3.57143	1.03821	0	0	0	2.04889	0.362918	0.1055
41.4275	-158.011	04:00:00	2017-06-03	5	0.213018	0.37572	0.109221	0.0160103	0.02828	0.00822093	0.598552	1.1534	0.335291	0	0	0	0	0	0	0	0	0
41.4167	-158	12:21:00	2017-06-03	5	0.602877	1.06232	0.308814	0.0114035	0.02168	0.00630233	0.689858	1.332	0.387209	0	0	0	0	0	0	0	0	0
40.5	-158	10:25:00	2017-06-04	5	0.326853	0.576701	0.167646	0.267148	0.46857	0.136212	0.648428	1.26153	0.366725	0	0	0	0	0	0	0	0	0
38.9372	-158	20:00:00	2017-06-04	5	1.10845	1.94637	0.565804	0.493178	0.865052	0.251469	1.11145	2.66724	0.775361	1.52488	2.67234	0.776843	0.187293	0.327225	0.0951236	0.519556	0	0
38	-158	06:14:00	2017-06-05	5	0.392257	0.684833	0.199079	0.637559	1.11736	0.324814	1.65842	3.2079	0.932529	0.586875	1.02881	0.299072	0.549815	0.964506	0.28038	0.662282	0	0
37.5	-158	13:42:00	2017-06-05	5	3.76283	6.58456	1.91412	1.66259	2.91955	0.848706	3.44911	6.67351	1.93998	5.29731	9.28817	2.70005	0.682363	1.19536	0.347487	3.51467	0	0
36.6036	-158.008	20:00:00	2017-06-05	5	2.8443	4.99632	1.45242	0.185099	0.324394	0.0943007	1.42518	2.75645	0.801294	3.2059	5.63483	1.63803	0.178386	0.31211	0.0907296	1.83488	0	0
36	-158	06:25:00	2017-06-07	5	3.86107	6.78309	1.97183	1.09142	1.91032	0.555326	2.54986	4.96161	1.44233	4.07854	7.18196	2.08778	0.46561	0.820441	0.2385	1.45408	0	0
35.4039	-157.983	19:57:00	2017-06-07	5	2.92623	5.12868	1.49089	0.123543	0.216263	0.0628671	2.02067	3.91706	1.13868	2.71263	4.74899	1.38052	0.223507	0.393612	0.114422	2.04048	0	0
34.5	-158	10:45:00	2017-06-08	5	3.89754	6.80789	1.97904	0	0	0	1.84747	3.57742	1.03995	2.73409	4.80048	1.39549	0.261072	0.45472	0.132186	1.12876	0	0
34.0167	-158	20:00:00	2017-06-08	5	3.29375	5.75735	1.67365	0.205154	0.360438	0.104779	1.76589	3.4238	0.995292	2.9149	5.09443	1.48094	0.169236	0.29567	0.0859505	0.798912	0	0

## Sheet: Bacteria abundance
March 2015 - SCOPE Portland
Latitude	Longitude	Time of Day	Date (DD/MM/YYYY)	Depth (m)	Total Bacteria (cells/ml)	Heterotrophic Bacteria (cells/ml)
44.0549	-127.271	13:34	2015-03-21	5	1.07299e+06	1.06963e+06
43.1755	-128.4	19:40	2015-03-21	5	1.79998e+06	1.78639e+06
41.4496	-130.578	6:24	2015-03-22	5	1.05686e+06	1.03058e+06
40.585	-132.056	12:32	2015-03-22	5	501293	414503
40.0895	-133.171	19:00	2015-03-22	5	510830	404457
38.3508	-135.304	6:40	2015-03-23	5	473080	351146
37.5236	-136.299	12:58	2015-03-23	5	486908	405360
37.0263	-137.387	19:25	2015-03-23	5	472669	355115
35.3224	-139.416	5:47	2015-03-24	5	503212	391236
34.4489	-140.45	12:00	2015-03-24	5	466799	317938
33.5517	-141.506	18:30	2015-03-24	5	486595	367723
32.2728	-143.461	5:50	2015-03-25	5	498199	395182
31.4077	-144.46	12:00	2015-03-25	5	501802	391170
30.4488	-145.578	19:00	2015-03-25	5	490642	419055
29.125	-147.546	6:25	2015-03-26	5	598444	458464
28.1959	-149.007	13:00	2015-03-26	5	665738	514054
27.3003	-150.021	19:00	2015-03-26	5	592844	439615
25.548	-151.589	5:44	2015-03-27	5	701109	502529
25.4492	-152.104	12:18	2015-03-27	5	623242	463269
24.5454	-153.119	18:28	2015-03-27	5	606843	420771
April 2016 - Gradients 1.0
Latitude	Longitude	Time of Day	Date (DD/MM/YYYY)	Depth (m)	Total Bacteria (cells/ml)	Heterotrophic Bacteria (cells/ml)
23.5	-157.99	03:18:00	2016-04-20	24.0078	745801	555413
24.66	-157.99	05:13:00	2016-04-21	22.5952	819816	552679
28.13	-158	15:57:00	2016-04-22	20.1542	835141	661869
29.45	-158	05:24:00	2016-04-23	19.8163	775300	597172
32.58	-158	15:25:00	2016-04-24	16.4781	799506	686015
34.06	-158	04:58:00	2016-04-25	14.8467	1.3909e+06	1.11107e+06
36.935	-158	05:10:00	2016-04-26	14.6897	904376	614872
36.57	-158	17:43:00	2016-04-27	12.2415	1.19426e+06	1.1935e+06
35.46	-158	05:10:00	2016-04-28	13.6092	981123	980619
36.58	-158	20:52:00	2016-04-28	12.2349	979792	978784
33.09	-158	05:03:00	2016-04-30	16.0724	1449544	1209404
29.7	-158	05:03:00	2016-05-01	20.9509	686174	499805
26.28	-158	09:30:00	2016-05-02	23.0801	984476	837949
June 2017 - Gradients 2.0
Latitude	Longitude	Time of Day	Date (DD/MM/YYYY)	Depth (m)	Total Bacteria (cells/ml)	Heterotrophic Bacteria (cells/ml)
25.7683	-158.013	07:26:32	2017-05-29	24.4692	294087	207369
28.4708	-157.997	06:28:39	2017-05-30	24.3949	568659	322214
32.2582	-157.998	06:53:43	2017-05-31	20.0187	566080	387291
36.062	-158	06:26:00	2017-06-01	15.9133	775758	744393
39.7633	-157.993	06:28:50	2017-06-02	12.6664	1.39929e+06	1.39911e+06
41.4167	-158	06:29:14	2017-06-03	11.3311	639935	639613
39.4998	-158	12:53:23	2017-06-04	13.5018	1.4116e+06	1.41123e+06
37.9998	-158	10:58:52	2017-06-05	15.022	806453	800500
36.9998	-158	07:21:33	2017-06-06	15.7677	889489	854409
36	-158	06:33:29	2017-06-07	16.1156	671461	658914
34.5	-158	13:18:47	2017-06-08	17.3487	682319	571010
34.0002	-158	06:31:52	2017-06-09	17.9208	780486	732856
32.9288	-158	19:02:48	2017-06-09	18.9549	468459	429607
32.0002	-158	06:29:11	2017-06-10	21.3519	498997	341814
29.582	-158.002	06:31:14	2017-06-11	23.1983	517597	336985

## Sheet: Mixed layer depth
March 2015 - SCOPE Portland				April 2016 - Gradients 1.0				June 2017 - Gradients 2.0
Latitude	Longitude	Depth (m)		Latitude	Longitude	Depth (m)		Latitude	Longitude	Depth (m)		Note:
44.0549	-127.271	55.7683		23.5	-158	25		21.3217	-158	21		March 2015 mixed layer depths are calculated from ARGO float data collected in the regions of the SCOPE Portland cruise during March 2015
43.1755	-128.4	67.9943		23.6	-158	24		25.7692	-158.017	25		Mixed layer depths from April 2016 are binned every 0.1 degrees of latitude.
41.4496	-130.578	89.3707		23.7	-158	24		28.4736	-158	12
40.585	-132.056	47.6638		23.8	-158	23		32.2636	-158.011	12
40.0895	-133.171	55.6609		23.9	-158	23		36.05	-158	21
38.3508	-135.304	31.7562		24	-158	23		39.7522	-158	32
37.5236	-136.299	56.6759		24.1	-158	21		41.4167	-158.011	40
37.0263	-137.387	79.6874		24.2	-158	21		39.4836	-158	31
35.3224	-139.416	67.1295		24.3	-158	21		38	-158	30
34.4489	-140.45	112.018		24.4	-158	21		37.5	-158	26
33.5517	-141.506	100.659		24.5	-158	19		37	-158	17
32.2728	-143.461	49.9409		24.6	-158	20		36	-158	23
31.4077	-144.46	106.232		24.7	-158	20		34.5	-158	29
30.4488	-145.578	93.3839		24.8	-158	19		34	-158	20
29.125	-147.546	84.6088		24.9	-158	17		32.9167	-158	13
28.1959	-149.007	115.689		25	-158	19		32	-158	29
27.3003	-150.021	83.8528		25.1	-158	18		29.5692	-158	25
25.548	-151.589	40.4328		25.2	-158	17
25.4492	-152.104	34.9006		25.3	-158	15
24.5454	-153.119	56.6302		25.4	-158	17
				25.5	-158	17
				25.6	-158	15
				25.7	-158	16
				25.8	-158	18
				25.9	-158	18
				26	-158	16
				26.1	-158	17
				26.2	-158	20
				26.3	-158	19
				26.4	-158	17
				26.5	-158	19
				26.6	-158	19
				26.7	-158	18
				26.8	-158	16
				26.9	-158	18
				27	-158	18
				27.1	-158	16
				27.2	-158	15
				27.3	-158	17
				27.4	-158	16
				27.5	-158	15
				27.6	-158	14
				27.7	-158	16
				27.8	-158	15
				27.9	-158	15
				28	-158	15
				28.1	-158	16
				28.2	-158	15
				28.3	-158	15
				28.4	-158	15
				28.5	-158	15
				28.6	-158	13
				28.7	-158	17
				28.8	-158	22
				28.9	-158	26
				29	-158	30
				29.1	-158	34
				29.2	-158	37
				29.3	-158	38
				29.4	-158	40
				29.5	-158	41
				29.6	-158	35
				29.7	-158	34
				29.8	-158	32
				29.9	-158	29
				30	-158	26
				30.1	-158	25
				30.2	-158	24
				30.3	-158	23
				30.4	-158	22
				30.5	-158	22
				30.6	-158	20
				30.7	-158	18
				30.8	-158	17
				30.9	-158	16
				31	-158	16
				31.1	-158	16
				31.2	-158	15
				31.3	-158	15
				31.4	-158	15
				31.5	-158	14
				31.6	-158	14
				31.7	-158	13
				31.8	-158	13
				31.9	-158	13
				32	-158	13
				32.1	-158	13
				32.2	-158	13
				32.3	-158	14
				32.4	-158	14
				32.5	-158	13
				32.6	-158	13
				32.7	-158	13
				32.8	-158	13
				32.9	-158	13
				33	-158	13
				33.1	-158	14
				33.2	-158	13
				33.3	-158	13
				33.4	-158	13
				33.5	-158	13
				33.6	-158	14
				33.7	-158	14
				33.8	-158	15
				33.9	-158	15
				34	-158	15
				34.1	-158	15
				34.2	-158	15
				34.3	-158	15
				34.4	-158	15
				34.5	-158	15
				34.6	-158	15
				34.7	-158	15
				34.8	-158	15
				34.9	-158	15
				35	-158	15
				35.1	-158	15
				35.2	-158	16
				35.3	-158	16
				35.4	-158	16
				35.5	-158	16
				35.6	-158	16
				35.7	-158	16
				35.8	-158	16
				35.9	-158	20
				36	-158	23
				36.1	-158	25
				36.2	-158	26
				36.3	-158	27
				36.4	-158	27
				36.5	-158	27
				36.6	-158	27
				36.7	-158	32
				36.8	-158	33
				36.9	-158	35
				37	-158	35
				37.1	-158	42
				37.2	-158	59
				37.3	-158	57
				26.28	-158	25
				26.38	-158	24
				26.48	-158	23
				26.58	-158	21
				26.68	-158	21
				26.78	-158	21
				26.88	-158	20
				26.98	-158	20
				27.08	-158	19
				27.18	-158	18
				27.28	-158	19
				27.38	-158	19
				27.48	-158	19
				27.58	-158	18
				27.68	-158	18
				27.78	-158	17
				27.88	-158	17
				27.98	-158	17
				28.08	-158	18
				28.18	-158	18
				29.08	-158	17
				29.18	-158	17
				29.28	-158	16
				29.38	-158	16
				29.48	-158	16
				29.58	-158	17
				29.68	-158	16
				29.78	-158	16
				29.88	-158	16
				29.98	-158	16
				30.08	-158	15
				30.18	-158	16
				30.28	-158	16
				30.38	-158	16
				30.48	-158	16
				30.58	-158	16
				30.68	-158	16
				30.78	-158	16
				30.88	-158	17
				30.98	-158	17
				31.08	-158	17
				31.18	-158	17
				31.28	-158	17
				31.38	-158	17
				31.48	-158	17
				31.58	-158	17
				31.68	-158	17
				31.78	-158	17
				31.88	-158	17
				31.98	-158	17
				32.08	-158	17
				32.18	-158	17
				32.28	-158	17
				32.38	-158	17
				32.48	-158	18
				32.68	-158	17
				32.78	-158	17
				32.88	-158	17
				32.98	-158	17
				33.08	-158	18
				33.18	-158	16
				33.28	-158	16
				33.38	-158	16
				33.48	-158	16
				33.58	-158	17
				33.68	-158	16
				33.78	-158	16
				33.88	-158	16
				33.98	-158	16
				34.08	-158	18
				34.18	-158	17
				34.28	-158	16
				34.38	-158	14
				34.48	-158	15
				34.58	-158	16
				34.68	-158	16
				34.78	-158	15
				34.88	-158	14
				34.98	-158	13
				35.08	-158	13
				35.18	-158	14
				35.28	-158	15
				35.38	-158	14
				35.48	-158	13
				35.58	-158	12
				35.68	-158	12
				35.78	-158	13
				35.88	-158	13
				35.98	-158	12
				36.08	-158	11
				36.18	-158	11
				36.28	-158	10
				36.38	-158	11
				36.48	-158	12
				36.58	-158	13

## Sheet: Nutrients
March 2015 - SCOPE Portland
Latitude	Longitude	Time	Date (DD/MM/YYYY)	Depth (m)	Nitrate+Nitrite (µmol/L)	Phosphate (µmol/L)
44.0549	-127.271	13:34	2015-03-21	5	1.79164	0.473978
43.1755	-128.4	19:40	2015-03-21	5	1.52999	0.47982
41.4496	-130.578	6:24	2015-03-22	5	0.467576	0.369973
40.585	-132.056	12:32	2015-03-22	5	0.127163	0.271171
40.0895	-133.171	19:00	2015-03-22	5	0.129325	0.274063
38.3508	-135.304	6:40	2015-03-23	5	0.0811479	0.254051
37.5236	-136.299	12:58	2015-03-23	5	0.0951451	0.228226
37.0263	-137.387	19:25	2015-03-23	5	0.104577	0.218022
35.3224	-139.416	5:47	2015-03-24	5	0.0456119	0.0704525
34.4489	-140.45	12:00	2015-03-24	5	0.0724761	0.0493284
33.5517	-141.506	18:30	2015-03-24	5	0.0887796	0.0400721
30.4488	-145.578	19:00	2015-03-25	5	0.0967215	0.0332144
29.125	-147.546	6:25	2015-03-26	5	n.d.	0.0646589
28.1959	-149.007	13:00	2015-03-26	5	0.111686	0.043525
27.3003	-150.021	19:00	2015-03-26	5	0.0967215	0.0526846
25.548	-151.589	5:44	2015-03-27	5	0.100022	0.0438152
25.4492	-152.104	12:18	2015-03-27	5	0.106379	0.0468523
24.5454	-153.119	18:28	2015-03-27	5	0.114388	0.0504987
April 2016 - Gradients 1.0
Latitude	Longitude	Time	Date (DD/MM/YYYY)	Depth (m)	Nitrate+Nitrite (µmol/L)	Phosphate (µmol/L)
28.141	-158.001	23:19:38	2016-04-23	4.8971	0.00113249	0.0447759
29.4528	-157.995	09:52:25	2016-04-23	15.3747	0.001	0.0465997
32.676	-157.995	22:59:35	2016-04-25	4.49813	0.0028833	0.067545
34.0523	-158.003	09:42:08	2016-04-25	14.4754	2.32268	0.218875
37.3012	-158.002	09:51:38	2016-04-26	14.779	5.87472	0.484636
36.566	-158.001	00:29:54	2016-04-28	5.94585	5.66867	0.485646
35.4627	-157.999	09:37:56	2016-04-28	14.8012	4.26584	0.358211
36.569	-157.998	01:13:20	2016-04-29	15.4251	5.76375	0.51331
33.0912	-158.001	09:31:00	2016-04-30	14.3574	0.999614	0.130894
29.6998	-157.999	09:28:21	2016-05-01	14.272	0.00783774	0.0237627
26.3558	-158.156	20:39:10	2016-05-03	4.43084	0	0.0234595
June 2017 - Gradients 2.0
Latitude	Longitude	Time	Date (DD/MM/YYYY)	Depth (m)	Nitrate+Nitrite (µmol/L)	Phosphate (µmol/L)
39.7633	-158	03:52:00	2016-06-02	15	0.509624	0.267757
28.4708	-158	03:56:00	2017-05-30	15	0.0759912	0.0429441
30.32	-158	16:00:00	2017-05-30	8	0.0249858	0.0450322
31.0393	-158	20:00:00	2017-05-30	8	0.0292075	0.0465982
32.5162	-158	04:09:00	2017-05-31	15	<0.009	0.0622586
32.258	-158	04:39:00	2017-05-31	8	0.0642738	0.0696537
33.017	-158	09:29:00	2017-05-31	8	0.0831424	0.0902732
33.7048	-158	15:25:00	2017-05-31	8	0.0802991	0.109501
34.385	-158	17:26:00	2017-05-31	8	0.0526425	0.102105
35.216	-158	21:55:00	2017-05-31	8	0.118381	0.119158
36.6422	-158	08:39:00	2017-06-01	8	0.0659108	0.121855
37.343	-158	12:45:00	2017-06-01	8	0.0620337	0.13795
38.0023	-158	16:39:00	2017-06-01	8	0.148708	0.170054
38.684	-158	20:39:00	2017-06-01	8	0.182482	0.220341
40.6702	-158	10:00:00	2017-06-02	8	1.58186	0.373377
41.4075	-158	14:30:00	2017-06-02	8	2.064	0.475953
42.0668	-158	18:30:00	2017-06-02	8	1.68404	0.447242
41.4166	-158	03:30:00	2017-06-03	15	1.99826	0.490395
39.4999	-158	12:24:00	2017-06-04	15	0.0743542	0.221559
37.9999	-158	03:51:00	2017-06-05	15	0.0487654	0.152219
37.4999	-158	13:57:00	2017-06-05	15	0.0268813	0.140125
37.4998	-158	13:57:00	2017-06-05	8	0.0390295	0.150479
36.9999	-158	04:52:00	2017-06-06	15	0.0575535	0.123856
36	-158	06:26:00	2017-06-07	15	0.0921028	0.118549
34.5	-158	10:48:00	2017-06-08	15	0.0495408	0.0932313
34.0001	-158	05:04:00	2017-06-09	15	0.0721141	0.107152
32.9288	-158	16:37:00	2017-06-09	15	<0.009	0.0884461
32	-158	07:42:00	2017-06-10	15	0.0262782	0.0408561
29.0058	-158	05:40:00	2017-06-11	15	0.0211948	0.0239777

## Sheet: Temp & sal
March 2015 - SCOPE Portland
Latitude	Longitude	Time	Date (DD/MM/YYYY)	Temperature (degrees C)	Salinity
44.0549	-127.271	13:34	2015-03-21	11.94	32.44			Note
43.1755	-128.4	19:40	2015-03-21	12.32	32.44			Discrete values shown here for reference to virus abundance and infection measurements are from continuous data measured from the ship's underway
41.4496	-130.578	6:24	2015-03-22	12.9	32.49			thermosalinograph which are available at https://simonscmap.com/catalog/cruises/ in the directories KM1502, KOK1606, MGL1704, KM1906
40.585	-132.056	12:32	2015-03-22	14.17	32.98
40.0895	-133.171	19:00	2015-03-22	14.67	33.06
38.3508	-135.304	6:40	2015-03-23	15.38	33.22
37.5236	-136.299	12:58	2015-03-23	15.56	33.26
37.0263	-137.387	19:25	2015-03-23	15.6	33.19
35.3224	-139.416	5:47	2015-03-24	17.24	34.08
34.4489	-140.45	12:00	2015-03-24	17.39	34.23
33.5517	-141.506	18:30	2015-03-24	17.82	34.28
32.2728	-143.461	5:50	2015-03-25	18.6	34.66
31.4077	-144.46	12:00	2015-03-25	18.04	34.47
30.4488	-145.578	19:00	2015-03-25	18.31	34.63
29.125	-147.546	6:25	2015-03-26	20.17	35.26
28.1959	-149.007	13:00	2015-03-26	20.38	35.29
27.3003	-150.021	19:00	2015-03-26	21.6	35.41
25.548	-151.589	5:44	2015-03-27	21.79	35.43
25.4492	-152.104	12:18	2015-03-27	21.27	35.39
24.5454	-153.119	18:28	2015-03-27	21.78	35.42
April 2016 - Gradients 1.0
Latitude	Longitude	Time	Date (DD/MM/YYYY)	Temperature (degrees C)	Salinity
23.4858	-157.984	06:00:00	2016-04-20	24.086	35.1011
24.8036	-158.006	06:00:00	2016-04-21 06:00:00	22.3871	35.387
25.59	-158.011	12:00:00	2016-04-21 12:00:00	21.4774	35.3262
26.5175	-157.986	18:00:00	2016-04-21 18:00:00	21.7326	35.2945
28.1428	-158	06:00:00	2016-04-22 06:00:00	20.1206	35.1661
28.0525	-158	12:00:00	2016-04-22 12:00:00	20.324	35.177
29.4603	-158	06:00:00	2016-04-23 06:00:00	19.9187	35.2409
29.9267	-158.009	12:00:00	2016-04-23 12:00:00	20.0623	35.2363
30.8133	-158	18:00:00	2016-04-23 18:00:00	18.4195	34.8873
32.5919	-158.001	06:00:00	2016-04-24 06:00:00	16.4844	34.6286
32.6883	-157.962	12:00:00	2016-04-24 12:00:00	17.1808	34.796
34.0697	-158	06:00:00	2016-04-25 06:00:00	14.8615	34.4449
34.8431	-158.009	12:00:00	2016-04-25 12:00:00	14.1438	34.3581
35.6844	-158	18:00:00	2016-04-25 18:00:00	13.8367	34.1949
37.3047	-157.99	06:00:00	2016-04-26 06:00:00	11.4069	34.1223
37.8364	-158	12:00:00	2016-04-26 12:00:00	10.8786	33.9821
37.4683	-158	18:00:00	2016-04-26 18:00:00	11.5518	34.1072
36.5681	-158	06:00:00	2016-04-27 06:00:00	11.9804	34.1292
36.6717	-157.922	12:00:00	2016-04-27 12:00:00	12.2917	34.1459
35.4742	-157.984	06:00:00	2016-04-28 06:00:00	13.4862	34.2366
35.5633	-157.907	12:00:00	2016-04-28 12:00:00	14.2037	34.3409
36.5739	-158.004	10:30:00	2016-04-28 20:30:00	12.1777	34.0652
36.0497	-157.986	06:00:00	2016-04-29 06:00:00	14.2407	34.3533
35.0667	-158.009	12:00:00	2016-04-29 12:00:00	15.056	34.4799
34.7517	-158	18:00:00	2016-04-29 18:00:00	15.1374	34.4733
33.085	-158	06:00:00	2016-04-30 06:00:00	15.9674	34.5012
29.7008	-158	06:00:00	2016-05-01 06:00:00	20.8683	35.1748
28.9689	-157.986	12:00:00	2016-05-01 12:00:00	22.0372	35.3089
28.0025	-158	18:00:00	2016-05-01 18:00:00	21.8098	35.2848
June 2017 - Gradients 2.0
Latitude	Longitude	Time	Date (DD/MM/YYYY)	Temperature (degrees C)	Salinity
25.7669	-158.017	04:50:00	2017-05-29	24.46	34.4522
29.65	-158	12:20:00	2017-05-30	22.5902	33.3344
30.3	-158	16:00:00	2017-05-30	22.5153	33.2524
31	-158	20:00:00	2017-05-30	21.516	33.294
31.7417	-158	01:00:00	2017-05-31	20.3756	32.7974
32.2636	-158.011	06:15:00	2017-05-31	19.7724	32.8214
32.75	-158.009	08:00:00	2017-05-31	18.9275	32.6053
33.4456	-158.01	12:00:00	2017-05-31	17.2766	32.1897
34.1417	-158.002	16:00:00	2017-05-31	17.0548	32.2512
34.8519	-158.009	20:00:00	2017-05-31	17.1192	32.212
35.4667	-158	23:35:00	2017-05-31	16.1955	32.2086
36.0667	-158	04:35:00	2017-06-01	15.6548	32.139
36.5231	-158.01	08:00:00	2017-06-01	15.3614	32.0954
37.2833	-158	12:22:00	2017-06-01	15.1509	31.9481
37.8972	-158.001	16:00:00	2017-06-01	15.0518	32.0767
38.7	-158	20:42:00	2017-06-01	14.0258	31.9389
39.2356	-158.01	23:48:00	2017-06-01	13.1651	31.618
39.7667	-158	04:17:00	2017-06-02	12.3885	31.4899
40.35	-158	08:05:00	2017-06-02	11.9383	30.9517
40.9833	-158	11:58:00	2017-06-02	11.6846	30.6527
41.7181	-158.001	16:12:00	2017-06-02	10.854	29.7103
42.35	-158	20:04:00	2017-06-02	10.4405	29.0647
41.4275	-158.011	04:00:00	2017-06-03	10.9563	29.7478
41.4167	-158	12:21:00	2017-06-03	11.102	30.19
40.5	-158	10:25:00	2017-06-04	11.7819	29.5928
38.9372	-158	20:00:00	2017-06-04	13.7181	33.6187
38	-158	06:14:00	2017-06-05	14.7462	33.7093
37.5	-158	13:42:00	2017-06-05	15.3522	33.9133
36.6036	-158.008	20:00:00	2017-06-05	15.711	34.0151
37.0108	-158	05:00:00	2017-06-06	15.4769	33.6782
36	-158	06:25:00	2017-06-07	15.866	34.0286
35.4039	-157.983	19:57:00	2017-06-07	16.4446	34.1202
34.5	-158	10:45:00	2017-06-08	17.1398	34.2399
34.0167	-158	20:00:00	2017-06-08	17.6981	34.2019
34.0211	-158.65	08:15:00	2017-06-09	17.7047	34.1861
32.7603	-158	10:34:00	2017-06-09	19.6672	34.7218
32.57	-158	11:41:00	2017-06-09	17.7706	34.2649
32	-158	04:00:00	2017-06-10	21.1904	34.9389

## Sheet: Picocyanobacteria
March 2015 - SCOPE Portland
Latitude	Longitude	Time	Date (DD/MM/YYYY)	Prochlorococcus (cells/mL)	Synechococcus (cells/mL)		Note
44.0549	-127.271	13:34	2015-03-21	3615.44	18629		Discrete values shown here for reference to virus abundance and infection measurements are from continuous data measured from Seaflow
43.1755	-128.4	19:40	2015-03-21	13588.3	45612.3		which are available at https://simonscmap.com/catalog/cruises/ in the directories KM1502, KOK1606, MGL1704, KM1906
41.4496	-130.578	6:24	2015-03-22	26280.1	53451.7
40.585	-132.056	12:32	2015-03-22	86789.7	4525.63
40.0895	-133.171	19:00	2015-03-22	106373	3039.16
38.3508	-135.304	6:40	2015-03-23	121934	1495.14
37.5236	-136.299	12:58	2015-03-23	81547.8	1390.53
37.0263	-137.387	19:25	2015-03-23	117554	1801.5
35.3224	-139.416	5:47	2015-03-24	111976	2122.5
34.4489	-140.45	12:00	2015-03-24	137907	2055.1
33.5517	-141.506	18:30	2015-03-24	118871	2378.46
32.2728	-143.461	5:50	2015-03-25	103017	3477.9
31.4077	-144.46	12:00	2015-03-25	106253	2929.91
30.4488	-145.578	19:00	2015-03-25	71587.5	2583.24
29.125	-147.546	6:25	2015-03-26	139979	4524.25
28.1959	-149.007	13:00	2015-03-26	151684	4270.47
27.3003	-150.021	19:00	2015-03-26	153229	2480.82
25.548	-151.589	5:44	2015-03-27	198580	2069.1
25.4492	-152.104	12:18	2015-03-27	159973	1777.62
24.5454	-153.119	18:28	2015-03-27	186071	2118.83
April 2016 - Gradients 1.0
Latitude	Longitude	Time	Date (DD/MM/YYYY)	Prochlorococcus (cells/mL)	Synechococcus (cells/mL)
23.4858	-157.984	06:00:00	2016-04-20	169539	949.19
24.8036	-158.006	06:00:00	2016-04-21 06:00:00	192652	1536.57
25.59	-158.011	12:00:00	2016-04-21 12:00:00	177153	2112.86
26.5175	-157.986	18:00:00	2016-04-21 18:00:00	189571	2409.2
28.1428	-158	06:00:00	2016-04-22 06:00:00	186856	3018
28.0525	-158	12:00:00	2016-04-22 12:00:00	168975	7094.85
29.4603	-158	06:00:00	2016-04-23 06:00:00	143339	4095.65
29.9267	-158.009	12:00:00	2016-04-23 12:00:00	168073	8136.54
30.8133	-158	18:00:00	2016-04-23 18:00:00	169736	8512.08
32.5919	-158.001	06:00:00	2016-04-24 06:00:00	176253	19148.6
32.6883	-157.962	12:00:00	2016-04-24 12:00:00	154128	46552.9
34.0697	-158	06:00:00	2016-04-25 06:00:00	186652	35193.5
34.8431	-158.009	12:00:00	2016-04-25 12:00:00	226797	11256.8
35.6844	-158	18:00:00	2016-04-25 18:00:00	212581	8825.99
37.3047	-157.99	06:00:00	2016-04-26 06:00:00	207302	6681.53
37.8364	-158	12:00:00	2016-04-26 12:00:00	95354.9	5961.69
37.4683	-158	18:00:00	2016-04-26 18:00:00	2437.3	22221.6
36.5681	-158	06:00:00	2016-04-27 06:00:00	1565.79	23608.3
36.6717	-157.922	12:00:00	2016-04-27 12:00:00	35648.2	23679.1
35.4742	-157.984	06:00:00	2016-04-28 06:00:00	4252.66	36052.3
35.5633	-157.907	12:00:00	2016-04-28 12:00:00	223733	12660.2
36.5739	-158.004	10:30:00	2016-04-28 20:30:00	244922	3923.75
36.0497	-157.986	06:00:00	2016-04-29 06:00:00	269713	7668.56
35.0667	-158.009	12:00:00	2016-04-29 12:00:00	256847	9938.1
34.7517	-158	18:00:00	2016-04-29 18:00:00	241157	6446.05
33.085	-158	06:00:00	2016-04-30 06:00:00	241501	19942.2
29.7008	-158	06:00:00	2016-05-01 06:00:00	193786	41869.8
28.9689	-157.986	12:00:00	2016-05-01 12:00:00	188539	10314.2
28.0025	-158	18:00:00	2016-05-01 18:00:00	194605	7576.67
June 2017 - Gradients 2.0
Latitude	Longitude	Time	Date (DD/MM/YYYY)	Prochlorococcus (cells/mL)	Synechococcus (cells/mL)
25.7669	-158.017	04:50:00	2017-05-29	128871	1218.34
29.65	-158	12:20:00	2017-05-30	148983	3295.23
30.3	-158	16:00:00	2017-05-30	129725	1528
31	-158	20:00:00	2017-05-30	127445	1730.78
31.7417	-158	01:00:00	2017-05-31	146067	1886.5
32.2636	-158.011	06:15:00	2017-05-31	152628	1653.43
32.75	-158.009	08:00:00	2017-05-31	150234	2647.29
33.4456	-158.01	12:00:00	2017-05-31	83458.8	4586.38
34.1417	-158.002	16:00:00	2017-05-31	54917.1	44486.3
34.8519	-158.009	20:00:00	2017-05-31	68815.9	18963.5
35.4667	-158	23:35:00	2017-05-31	65987.2	59563.9
36.0667	-158	04:35:00	2017-06-01	27466	43478.7
36.5231	-158.01	08:00:00	2017-06-01	50157	30921.4
37.2833	-158	12:22:00	2017-06-01	13732.1	62290.2
37.8972	-158.001	16:00:00	2017-06-01	3613.23	20504.5
38.7	-158	20:42:00	2017-06-01	24679.9	112701
39.2356	-158.01	23:48:00	2017-06-01	5679.9	38500.9
39.7667	-158	04:17:00	2017-06-02	6286.14	17816
40.35	-158	08:05:00	2017-06-02	3747.04	32362.1
40.9833	-158	11:58:00	2017-06-02	4163.78	14588.6
41.7181	-158.001	16:12:00	2017-06-02	4256.78	6029.95
42.35	-158	20:04:00	2017-06-02	2967.84	7574.9
41.4275	-158.011	04:00:00	2017-06-03	3779.43	6632.21
41.4167	-158	12:21:00	2017-06-03	4267.96	5561.24
40.5	-158	10:25:00	2017-06-04	2527.06	11950.4
38.9372	-158	20:00:00	2017-06-04	4197.22	49729.4
38	-158	06:14:00	2017-06-05	4857.41	49313.7
37.5	-158	13:42:00	2017-06-05	13629	56808.9
36.6036	-158.008	20:00:00	2017-06-05	21313.6	56521.4
37.0108	-158	05:00:00	2017-06-06	13472.1	32410.2
36	-158	06:25:00	2017-06-07	15190	30486.1
35.4039	-157.983	19:57:00	2017-06-07	38925.1	50781.1
34.5	-158	10:45:00	2017-06-08	109761	16220.8
34.0167	-158	20:00:00	2017-06-08	114683	26832.7
34.0211	-158.65	08:15:00	2017-06-09	134876	24996.6
32.7603	-158	10:34:00	2017-06-09	137986	2138.59
32.57	-158	11:41:00	2017-06-09	134350	2167.66
32	-158	04:00:00	2017-06-10	136452	4175.75

## Sheet: Bacterial production
June 2017 - Gradients 2.0
Latitude	Longitude	Date (DD/MM/YYYY)	Bacterial production (µmol C/m3/d)	Bacterial carbon demand (µmol C/m3/d)
25.77	-158	2017-05-29	46.6088	310.726
29.58	-158	2017-06-11	36.2819	241.879
32	-158	2017-06-10	36.3082	242.055
32.26	-158	2017-05-31	48.6637	324.425
34	-158	2017-06-09	54.842	365.613
34.5	-158	2017-06-07	41.5178	276.786
36	-158	2017-06-07	47.4453	316.302
36.06	-158	2017-06-01	41.6135	277.423
37	-158	2017-06-06	57.9351	386.234
38	-158	2017-06-05	86.3997	575.998
39.76	-158	2017-06-02	108.676	724.504
41.42	-158	2017-06-03	101.828	678.855
